# Supplementary material for: Intracellular sphingolipid sorting drives membrane phase separation in the yeast vacuole
Source: J Biol Chem. 2023 Nov 25;300(1):105496. doi: 10.1016/j.jbc.2023.105496 (PMC10776997; doi:10.1016/j.jbc.2023.105496)
Supplement: Data FileS1 [file mmc1.xlsx]

## Sheet: Sheet1
lipid species	lipid class	Ptetoff-AUR1 whole cell replicate 1	Ptetoff-AUR1 whole cell replicate 2	Ptetoff-AUR1 whole cell replicate 3	csg2∆ whole cell replicate1	csg2∆ whole cell replicate2	csg2∆ whole cell replicate3	csg1∆csh1∆ whole cell replicate 1	csg1∆csh1∆ whole cell replicate 2	csg1∆csh1∆ whole cell replicate 3	ipt1∆ whole cell replicate 1	ipt1∆ whole cell replicate 2	ipt1∆ whole cell replicate 3	WT late exponential vacuole replicate 1	WT late exponential vacuole replicate 2	WT late exponential vacuole replicate 3	WT early stationary vacuole replicate 1	WT early stationary vacuole replicate 2	WT early stationary vacuole replicate 3	WT late exponential whole cell replicate 1	WT late exponential whole cell replicate 2	WT late exponential whole cell replicate 3	WT early stationary whole cell replicate 1	WT early stationary whole cell replicate 2	WT early stationary whole cell replicate 3	Ptetoff-AUR1 early stationary vacuole replicate 1	Ptetoff-AUR1 early stationary vacuole replicate 2	Ptetoff-AUR1 early stationary vacuole replicate 3	csg2∆ early stationary vacuole replicate 1	csg2∆ early stationary vacuole replicate 2	csg2∆ early stationary vacuole replicate 3
CDP-DAG 32:0;0	CDP-DAG					1.12972		0.729026		0.5962	1.70872		1.18184							1.62898		1.14847	0.922974
CDP-DAG 32:1;0	CDP-DAG	8.11271	10.6417	12.5295	14.0776	18.1413	12.2714	19.4182	7.95657	10.749	27.4551	12.855	18.6288	3.59411	4.24097	4.04794	2.3441	2.41297	1.09037	32.594	33.453	32.7457	12.625	6.45103	7.6817	1.48222	1.45579	1.59769	0.423436		0.47519
CDP-DAG 32:2;0	CDP-DAG	3.36155	4.4428	4.13403	6.00922	4.87555	4.75983	4.44716	2.9314	2.82592	5.02142	5.00444	3.34153	1.32117	1.29553	1.31526				4.83385	8.1906	4.86205	2.5537	2.90794	2.6846	0.39529	0.441018	0.394871
CDP-DAG 34:1;0	CDP-DAG	18.7764	28.8655	30.6532	38.7341	55.2263	29.6559	49.1554	17.9852	35.464	61.7292	22.8529	45.8642	5.42791	7.8868	6.93991	6.43851	7.9469	3.34184	60.9852	45.7465	54.5479	36.0206	14.1884	20.8541	5.00592	5.09292	5.57298	1.38203	0.542761	1.40024
CDP-DAG 34:2;0	CDP-DAG	10.5663	12.7499	14.1109	9.63707	10.9462	7.737	10.4119	3.98588	7.85193	12.3986	6.76919	7.93288	2.47453	2.957	3.1568		1.26276	0.333434	11.9074	15.1621	11.3733	6.12741	4.21523	4.93105	1.63937	1.94314	1.70697
CDP-DAG 36:1;0	CDP-DAG	0.622529	0.791866	0.805617		0.912476		1.04514		0.83418	1.22761		0.770929							0.996965		0.851483	0.773559
CDP-DAG 36:2;0	CDP-DAG	0.447437	0.779032	0.645961		0.633819		0.63678			0.729863		0.411821							0.626982		0.661382	0.367849
Cer 32:0;2	Cer	2.06643	1.34562	1.76467	1.37919	1.78072	5.1838	3.53237	2.57532	4.10631	0.820937	3.62239	1.78245	0.306535	0.336219	0.297229	0.976076	0.843838	0.724436	3.8729	3.64497	2.83983	2.34984	3.46934	3.79646
Cer 34:0;2	Cer	1.54237	1.00045	1.32152	1.10149	1.26997	3.56115	2.76659	1.82637	2.75648	0.676734	2.34656	1.3198	0.231078	0.22433		1.44803	1.24471	0.972095	2.26519	1.86307	1.82352	1.68969	2.3644	2.89342
Cer 36:0;2	Cer	0.867038	0.687542	0.875671	0.693335	0.870637	1.96904	1.63398	1.06934	1.54458	0.549757	1.28472	0.724709				0.797105	0.713419	0.581045	1.31361	1.11731	1.0446	0.996757	1.2013	1.54528			0.141585
Cer 36:0;3	Cer																		0.188218							0.138669	0.123776
Cer 38:0;2	Cer				0.265314		0.447454					0.277925					0.443287	0.303179	0.262064					0.328543	0.383936
Cer 38:0;3	Cer																		0.165188								0.135196
Cer 40:0;2	Cer	0.552438	0.463933	0.453133	0.238956																						0.232519	0.199588
Cer 42:0;2	Cer	12.7371	10.2986	14.232	3.48598	3.25231	4.64301	4.44471	3.446	4.96591	3.40691	5.70611	4.01511	1.32695	1.38334	1.48777	1.75004	1.79658	1.65381	4.86796	5.68148	4.7544	3.92822	3.41461	5.03965	3.86253	4.1074	3.80478	2.32172	2.59621	2.11166
Cer 42:0;3	Cer	4.74745	4.40868	4.48446	2.34254	1.84687	3.0478	2.02585	2.22849	3.49573	1.45689	3.67061	1.95304	0.248464	0.233099	0.268937	3.14146	3.76983	3.84685	1.63163	1.12941	1.82122	2.27249	2.33988	4.07302	1.91002	1.57259	2.16471	4.15205	4.82364	3.2114
Cer 42:0;4	Cer	0.838012	0.755818	0.851262	0.334569	0.233776			0.259648		0.421462	0.333137	0.354907								0.383395	0.376177	0.272938			0.406682	0.401635	0.368688			0.171902
Cer 44:0;2	Cer	13.1324	13.5914	13.1062	1.61436	1.39167	1.91072	1.65834	1.66892	2.23075	1.04407	2.01949	1.25659	0.265711	0.412982	0.394702	1.9519	2.20533	1.91409	1.46079	0.998357	1.21083	1.48843	1.80225	2.36715	5.19791	6.69657	5.22749	2.44849	2.43192	1.75404
Cer 44:0;3	Cer	18.8766	20.4	17.4043	1.47801	1.41337	1.42957	1.35562	1.24103	1.64442	1.78974	2.35033	1.62703	1.10485	1.28952	1.45015	3.78023	4.52835	3.39179	1.44363	1.01837	1.55335	1.90871	1.90274	1.95834	6.25807	8.63009	6.49362	3.08682	3.09731	2.44346
Cer 44:0;4	Cer	21.3304	19.5769	23.0305	6.91144	6.52011	7.96863	7.88388	6.90026	8.90175	8.16624	9.49919	8.04115	2.66427	2.73825	2.98983	3.27077	3.96036	3.38142	7.49613	8.80407	8.16881	6.6671	5.91143	7.84805	10.6415	11.1491	10.5431	6.31794	7.31519	5.65314
Cer 44:0;5	Cer	2.18073	2.11161	2.24415	2.14625	1.62955	2.34588	1.45454	1.95461	2.67469	1.43386	2.56442	1.78509				3.05916	3.73973	3.67673	1.10515	0.721386	1.11539	1.78835	1.97177	2.91291	2.1783	1.61894	2.26694	5.5459	6.50084	4.17173
Cer 46:0;2	Cer	1.42281	2.06487	1.38564														0.227465	0.228974							0.547176	0.880107	0.491606	0.290442	0.254249	0.231577
Cer 46:0;3	Cer	18.5424	21.4615	17.8378	1.36655	1.18981	1.14452	0.98173	1.11268	1.22223	1.21813	2.30015	1.39155				4.10436	4.98556	3.24196	1.20626		0.998406	2.15239	2.35727	2.30052	6.64859	10.3243	7.42799	2.62906	2.23873	1.87209
Cer 46:0;4	Cer	14.7117	13.6765	14.8018	3.04882	2.50052	3.33172	3.08663	3.12155	3.89299	2.15829	3.60685	2.34578	0.247719	0.24397	0.273148	3.29695	3.854	3.55328	1.87073	1.23276	1.9034	2.57053	2.95048	3.82674	11.3595	12.1441	11.1711	5.38632	5.4232	3.98894
Cer 46:0;5	Cer																0.574312	0.739125	0.887139							0.40047	0.27648	0.429802	0.788308	0.860951	0.53666
CL 56:1;0	CL																			0.571976	0.92654
CL 56:2;0	CL										0.507198									0.385378			0.342315
CL 58:1;0	CL							0.516196			0.896404									1.19009	1.63394	1.09065
CL 58:2;0	CL		0.47951		1.32239	2.06094	2.03246	2.19838		1.25233	3.28235		2.03529							2.32073	2.31274	2.26848	1.41919	1.2714	1.14381
CL 58:3;0	CL					0.902535	1.05796	1.212					0.762309							0.603061
CL 60:1;0	CL										1.049									1.86698	1.05892
CL 60:2;0	CL	0.887631	1.50544	1.41718		3.31549		3.63465	1.25654	2.84853	5.5972	1.63753	2.83272							3.67872			2.51481
CL 60:3;0	CL	0.98752	1.35412	1.11143	2.80046	2.83257	3.13601	4.54697	2.54791	2.84611	3.16951	2.71233	2.74247							1.62815		0.761457	2.29147	2.42284	2.46701
CL 62:1;0	CL																			0.578648
CL 62:2;0	CL
CL 62:3;0	CL	1.89535	2.30275	1.86173	3.07157	3.48335	3.75208	5.59818	3.20894	3.86221	4.6112	3.1888	4.15394							2.64667	1.30961	1.66935	3.25891	3.59383	3.07549
CL 64:2;0	CL	0.68176												0.884374	1.08036
CL 64:3;0	CL	1.60772	1.90539	1.93544		3.07705	0.987845	5.69249	2.60135	3.46038	5.37541		4.07677							4.39906	1.69893	2.87084	3.25475	0.765366	1.96747
CL 64:4;0	CL											2.15298
CL 66:4;0	CL	12.3598	14.7084	14.6818	12.1843	13.6584	14.3422	26.7677	14.7128	16.9895	15.466	16.2149	13.4772		0.787654			0.763955	0.583904	7.5323	3.86247	6.87753	12.7759	16.0012	14.5734		2.02142	1.78489	0.942701	0.937352	0.980317
CL 68:2;0	CL	1.72469	2.922	2.56308	1.45465	1.71518	1.16101	2.17406	0.921296	1.27429	3.09468	3.33594	2.00284	1.59243	1.73606	1.38963				2.55264	5.40043	3.42975	1.369	1.27241	1.21445
CL 68:3;0	CL	4.60678	6.6567	5.87388	2.65509	4.68046	3.04963	6.88137	2.79657	5.08058	10.0414		6.234							7.66201	6.50781	6.36064	5.66441	0.98678	3.70515
CL 68:4;0	CL	21.0754	24.6742	24.6265	16.1552	17.198	20.0462	34.3372	19.8676	23.1887	20.2807	20.3002	16.1591	0.690977	1.23993	1.1567		1.43607	0.781525	8.98003	4.52609	7.65121	17.6575	23.0772	20.3634	3.4648	3.6061	3.65237	1.73106	1.9989	1.99099
CL 70:4;0	CL																									2.58901	2.52896	2.38368	0.631194	1.04774	0.908018
CL 72:4;0	CL	3.7216	4.50981	3.63828	2.49885	2.28207	3.28354	4.7385	2.73135	2.99974	2.13842	4.11895	1.66033							0.704605	1.0696	1.02731	2.38633	3.196	3.0964	0.954875	0.886234	1.00756		0.673528
DAG 10:0;0_16:0;0	DAG		1.14668	1.40795	2.58953	3.39568	2.73027	2.97646	1.91741	2.01272	7.17986	2.93857	6.00998	2.86012	4.24122	3.7475				9.96334	10.7358	10.8742	3.67751	2.36203	2.75756			0.70537	0.878665	1.03467	0.796303
DAG 10:0;0_16:1;0	DAG			1.37799		1.97531	1.64475	1.65407	1.59555	1.24399	3.25907		2.36199	1.22719	1.78583	1.57899				4.06241	4.30174	4.11571	1.55979		1.22012
DAG 10:0;0_18:0;0	DAG	0.570743	0.722459	0.748895	1.29201	1.62737	1.15542	1.15556	0.968754	1.16989	3.54802	1.58314	2.65166	0.762594	1.10625	0.86119	0.474834	0.628949	0.352601	4.08834	3.43751	3.84343	2.01795	1.34264	1.7689			0.148353	0.288489	0.223364	0.145609
DAG 10:0;0_18:1;0	DAG	0.416491	0.415215	0.46574	0.442796	0.662012	0.582092	0.513221	0.399376	0.446238	1.15707	0.433036	0.854677	0.294965	0.514669	0.515771				1.13696	1.49951	1.36756	0.739072	0.432252	0.544665
DAG 10:1;0_16:0;0	DAG																			0.0868368	0.0531727	0.0972635
DAG 12:0;0_14:0;0	DAG		0.304784	0.40253	0.74266	0.956885	0.849339	0.841752	0.538913	0.521025	1.83948	0.770514	1.38684	0.944547	1.07617	1.04707				2.03756	2.39299	2.29329	0.884619	0.56551	0.640434			0.193667	0.173137	0.248818	0.222026
DAG 12:0;0_14:1;0	DAG																				0.0855792	0.0897633
DAG 12:0;0_16:0;0	DAG	1.82698	2.39063	2.18061	4.15948	5.1327	4.6062	4.03013	3.10118	3.38757	8.82721	4.32539	6.79348	4.47062	4.8022	4.68448	2.84119	3.84771	2.11778	9.88951	11.4454	9.92445	5.15829	3.39838	4.07043			0.757814	1.42733	1.45956	1.19739
DAG 12:0;0_16:1;0	DAG	2.02278	2.3771	2.37681	3.4602	4.32789	3.9787	3.5839	2.78177	3.06322	6.70546	2.96889	4.81554	3.0299	3.63112	4.25317		1.84214		6.18897	7.96389	6.86515	4.35998	2.77761	2.92202						0.81531
DAG 12:0;0_18:0;0	DAG	0.704349	0.846482	0.883549	1.654	2.21815	1.4247	1.45629	1.15142	1.36957	2.94789	1.83342	2.36244	0.888415	1.24992	1.06763	1.19544	1.64948	0.99988	3.16018	3.02894	3.33729	2.06396	1.64759	2.07491	0.229051		0.368218	0.53168	0.613523	0.492707
DAG 12:0;0_18:1;0	DAG	0.656481	0.778638	0.921599	0.777322	1.11295	1.07782	1.10069	0.800585	0.816802	1.51603	0.798764	1.38143	0.795053	0.947367	1.02318	0.322399	0.358581	0.188569	1.79104	2.00538	1.87577	1.13839	0.795215	0.8603		0.207429	0.213736	0.121595	0.191317
DAG 12:1;0_16:0;0	DAG																			0.0348834
DAG 13:0;0_16:0;0	DAG
DAG 14:0;0_14:0;0	DAG	0.158553	0.200358	0.179516	0.286421	0.403001	0.381828	0.322307	0.228639	0.244044	0.717376	0.337502	0.530383	0.542433	0.525798	0.612425	0.181907	0.277361	0.166554	0.716718	0.936627	0.764393	0.407598	0.278632	0.270227			0.0622925	0.108513	0.106759	0.0848354
DAG 14:0;0_14:1;0	DAG	0.157284		0.184504	0.335615	0.463089	0.477154	0.426686	0.319664	0.311254	0.665167	0.325508	0.538353	0.567759	0.546277	0.5937				0.584274	0.799111	0.771616	0.446985	0.252408	0.248637
DAG 14:0;0_15:0;0	DAG
DAG 14:0;0_16:0;0	DAG	1.05049	1.21562	1.0284	2.44581	2.65628	2.27756	1.93425	1.77121	1.69474	3.51748	2.64836	2.89234	1.96662	2.27002	2.34465	3.3987	4.88679	3.72142	3.04431	3.39973	3.23039	2.19545	2.30096	2.35552
DAG 14:0;0_16:0;0	DAG																									0.833159		1.5083	1.77058	2.56093	1.73468
DAG 14:0;0_16:1;0	DAG	3.61841	4.71701	5.59454	7.23961	8.70966	9.54844	9.74926	6.46254	6.41314	13.833	7.34625	11.0092	12.9357	13.7048	16.538	3.20689	4.0323	2.6716	13.6402	14.9522	13.5553	9.47587	7.21856	6.85607
DAG 14:0;0_16:1;0	DAG																									1.7214	2.01489	2.16215	1.71868	2.17429	1.98224
DAG 14:0;0_17:0;0	DAG								0.178116
DAG 14:0;0_17:1;0	DAG																			0.0554803
DAG 14:0;0_18:0;0	DAG					0.787189			0.541048		0.72857	0.661169	0.972402				0.780455	1.12562	0.930628	0.785459		0.735781	0.650606	0.617988	0.574606	0.267689	0.224229	0.663124	0.530902	0.529457	0.396587
DAG 14:0;0_18:1;0	DAG	6.21003	8.16236	8.54308	9.09531	11.1395	11.3884	10.9219	7.51526	9.04466	13.9585	8.07137	12.4372	10.8308	12.1611	13.9503	4.01837	5.25976	3.24099	14.3938	16.3909	14.6894	10.5337	8.17676	9.23378	2.32769	2.54288	3.18698	2.29586	2.58647	1.94833
DAG 14:1;0_16:0;0	DAG	1.02577	1.27998	1.60054	2.55529	3.08586	3.32215	3.16478	2.20696	2.22395	4.01025	2.6003	3.73144	2.41457	2.75728	3.03978	1.03735	1.3701	0.915711	3.79605	4.22582	4.05522	2.90069	2.58025	2.2769	0.523352	0.485457	0.653365	0.640758	0.770638	0.706598
DAG 14:1;0_16:1;0	DAG	1.66715	1.75977	1.87562	3.10383	2.83144	3.18522	3.11471	2.28943	2.16684	4.13413	2.82963	3.68964	2.39056	3.05895	3.36835				3.90144	3.53032	3.72195	2.63624	2.32375	2.0824
DAG 14:1;0_17:0;0	DAG						0.0473481																						0.0866709
DAG 14:1;0_18:0;0	DAG	0.419495	0.571107	0.582008	0.75868	1.03007	0.920559	0.976538	0.728886	0.755117	1.12893	0.866731	1.06028	0.442716	0.60338	0.561267	0.386631	0.423355	0.286007	1.31676	1.04228	1.3133	0.927099	0.830289	0.864158	0.175628	0.141599	0.27833	0.267801	0.247892	0.234255
DAG 14:1;0_18:1;0	DAG	0.723084	0.822923	0.904329	0.67181	0.848782	0.987553	1.04089	0.669471	0.829538	1.22511	0.799034	1.1345	0.688602	0.675712	0.988593			0.127727	1.0897	1.1709	0.966683	0.91511	0.878705	0.790907	0.247753	0.267691
DAG 15:0;0_15:0;0	DAG
DAG 15:0;0_16:0;0	DAG								1.31539
DAG 15:0;0_16:1;0	DAG				2.52547	2.43805	2.09671	2.04215	1.6697	1.81193	3.00313	1.99306	2.30234			1.0627				2.00747	2.0782	1.69327	1.57462	1.7982	1.60626				0.549267
DAG 15:0;0_17:0;0	DAG
DAG 15:0;0_18:0;0	DAG								0.544598
DAG 15:0;0_18:1;0	DAG		1.21006	0.803449	3.8488	3.38333	3.10625	3.00606	2.08957	2.64547	3.88214	2.4468	2.72729					1.2103		2.32962	2.00136	1.83328	2.00876	2.36885	2.06023			0.707044	1.00493	1.0875	0.753121
DAG 15:1;0_16:0;0	DAG				1.0603	1.03859	0.797839	0.80669	0.595805	0.710619	1.14329	0.78794	0.730041			0.38938				0.813093	0.742203	0.65402	0.65885	0.657239	0.644525				0.257823
DAG 15:1;0_18:0;0	DAG											0.168087								0.178885					0.113921				0.0528922
DAG 15:1;0_18:1;0	DAG					1.06017					1.33006												0.57525		0.616353
DAG 16:0;0_16:0;0	DAG				5.56403	3.64264	2.78083		2.82289		2.74924	3.08907	2.9557				10.2266	13.7372	14.0093					3.02223	2.61974	3.94965		14.0676	9.72692	10.8906	7.47895
DAG 16:0;0_16:1;0	DAG	38.0778	52.481	47.8026	72.4546	81.6022	83.0507	84.5048	64.0233	73.2682	100.001	71.7479	89.5352	56.8174	66.2707	74.8592	47.9358	60.6652	42.3	86.969	81.1092	80.3256	75.0632	72.6891	71.942	24.5781	22.7291	34.6777	34.138	39.913	29.0117
DAG 16:0;0_17:0;0	DAG				2.68133
DAG 16:0;0_17:1;0	DAG		0.183555	0.117252	0.519895	0.439057	0.394014	0.404449	0.286112	0.337832	0.4522	0.37209	0.34344					0.402782		0.400647	0.301017	0.349648	0.336965	0.418738	0.358037			0.118225	0.169321	0.174288	0.0922306
DAG 16:0;0_17:2;0	DAG																						0.342599		0.403407
DAG 16:0;0_18:0;0	DAG																12.342	15.6493	15.2363									24.9846	14.3733	13.2776	9.57166
DAG 16:0;0_18:1;0	DAG	68.4087	95.497	83.8019	122.315	126.799	131.328	126.867	97.6053	126.866	125.923	100.356	123.099	49.1053	57.8699	66.5549	64.7514	85.2629	69.5715	105.758	88.789	91.8656	111.392	113.59	125.827	45.2303	34.355	61.1868	63.1595	65.5159	47.0893
DAG 16:0;0_20:0;0	DAG																											0.253238
DAG 16:1;0_16:1;0	DAG	71.5692	91.6044	88.1985	89.9186	95.109	99.8947	99.8249	77.8259	89.4378	113.551	82.4991	99.476	69.2722	88.0184	92.8205	39.9978	52.7588	26.9931	104.951	102.157	104.284	89.7818	97.2369	88.7943	26.0678	34.2816	35.9631	22.8411	28.4198	22.756
DAG 16:1;0_16:2;0	DAG	1.34394
DAG 16:1;0_17:0;0	DAG		0.599639	0.360052	0.730101	0.565235	0.536577	0.663746	0.552469	0.591018	0.655431	0.575862	0.549694					0.591983		0.601505	0.506377	0.470795	0.502924	0.621959	0.489597			0.270439	0.304889	0.270338	0.16743
DAG 16:1;0_17:1;0	DAG					0.640899					0.788339												0.387595		0.425493
DAG 16:1;0_18:0;0	DAG	16.4535	21.8761	20.5194	19.9641	24.0575	21.749	23.7146	16.9643	22.904	26.591	22.1005	24.7333	10.8839	13.2855	13.8671	13.966	17.9941	13.3738	24.3549	18.51	21.4353	23.0265	21.1384	23.1311	10.238	9.35717	14.0398	12.0058	11.9368	9.57616
DAG 16:1;0_18:1;0	DAG	191.319	230.583	226.557	156.282	158.307	167.609	174.767	133.911	167.917	177.463	133.93	160.579	82.2337	108.144	112.646	55.6852	69.342	44.7323	148.433	157.018	150.292	157.504	155.815	163.389	56.4869	70.9273	73.7653	43.3413	47.9777	36.3832
DAG 16:1;0_20:0;0	DAG																											0.310748
DAG 16:1;0_22:0;0	DAG																											0.286914
DAG 17:0;0_18:0;0	DAG
DAG 17:0;0_18:1;0	DAG
DAG 17:1;0_18:0;0	DAG
DAG 18:0;0_18:0;0	DAG				3.02813								2.05728															6.27089
DAG 18:0;0_18:1;0	DAG	27.3644	39.25	35.3566	33.4247	36.8188	31.0317	32.4701	26.9103	35.6248	30.2908	30.9644	38.8712	9.4084	12.7395	12.9481	23.6804	33.3126	25.8974	33.1916	21.8868	28.4908	34.5029	33.855	40.3778	23.7844	20.2276	29.595	22.9617	20.4934	19.78
DAG 18:1;0_18:1;0	DAG	25.3835	33.9669	30.8545	16.2672	17.3927	18.1585	19.1925	15.1349	18.7549	17.6809	13.2387	17.5315	8.95943	11.2673	11.9352	6.09084	7.43231	4.922	14.442	12.525	13.8586	17.6135	17.0265	18.0201	9.4409	11.8274	11.7124	4.43017	4.86314	3.76242
DAG 18:1;0_18:2;0	DAG
DAG 18:1;0_20:0;0	DAG																	7.96828								0.815085		1.40827
DAG 18:1;0_22:0;0	DAG																											1.32711
DAG 18:1;0_24:0;0	DAG
EE 12:0;0	EE					7.52818	7.38428	10.643		7.7641	7.43677
EE 14:0;0	EE	8.17647	9.86949	7.94355	16.8472	15.2086	18.9056	23.071	15.7926	14.8037		14.4344	17.7112							16.9404	16.3303	17.5278	13.7964	13.8555	16.0522		5.68651
EE 14:1;0	EE	9.29193		4.91633	8.85784	9.81656	11.1349	10.7964	8.48008	7.77385	8.71869	8.04351	8.7893									8.3056	8.12757	8.99219			5.19795
EE 15:0;0	EE																					145.386
EE 16:0;0	EE	187.139	218.714	169.571	272.863	279.545	310.835	367.289	289.138	273.493	221.922	252.768	304.846	10.6021	3.26165	8.12793	20.5097	22.2772	25.0013	245.406	230.851	251.373	241.656	280.735	250.416	17.7444	156.974	14.7893	22.6971	28.9234	14.4131
EE 16:1;0	EE	492.216	538.367	413.411	527.523	475.501	591.254	597.271	467.456	502.465	387.327	379.776	431.17	18.738	5.4784	19.1019	51.9361	55.9516	52.5479	421.862	381.562	425.029	391.651	428.486	402.138	49.2406	457.891	40.3786	57.7934	78.2865	43.8778
EE 17:0;0	EE
EE 18:0;0	EE				205.966		201.439																				175.871
EE 18:1;0	EE	453.796	500.727	369.666	351.358	283.25	355.746	384.991	306.885	363.001	202.942	248.169	248.182	7.46819	3.23812	9.6262	34.303	37.4064	36.4011	232.38	192.257	219.874	266.455	320.303	320.173	38.5497	373.608	31.7411	41.0815	46.4421	27.5325
EE 19:0;0	EE						13.864
EE 20:0;0	EE	47.3981	61.1444	36.971		22.1484		21.1638				22.4663	16.4649														39.0268
Erg 28:3;0	Erg	458.615	540.122	547.723	443.355	438.045	436.641	497.772	398.494	434.278	500.875	423.098	492.725	241.404	295.732	309.572	413.257	510.898	363.495	442.569	484.81	454.758	446.662	466.815	474.477	317.5	281.205	356.958	356.241	395.169	304.047
IPC 38:0;3	IPC																												0.670501	0.759184	0.408435
IPC 38:0;4	IPC
IPC 38:0;5	IPC														1.39002	2.06328	0.94127	0.989339
IPC 40:0;5	IPC															4.98527		4.51864	2.24183										4.76034
IPC 42:0;3	IPC					0.359576												0.606748
IPC 42:0;4	IPC	0.467113	0.718658		1.5036	2.71146	1.49565	3.02334	1.90384	1.80444	2.37662	0.828598	2.03243	1.60531	1.79411	1.6954	1.75109	2.64139	1.8745	1.11584	1.27738	1.09215	1.20795	0.727903	0.745767	0.876975	0.571186	0.912133	3.48493	3.72333	2.73262
IPC 42:0;5	IPC				0.348267	0.466105					0.866272		0.913245		1.70295	2.57493	4.00556	5.06368	3.15217	0.358051			0.723387	0.51859	0.662832
IPC 42:0;5	IPC																									5.51821	2.67456	3.99715	4.58702	6.42043	2.13309
IPC 44:0;3	IPC	3.18309	3.81558	2.43824	5.96451	11.9449	5.76087	10.5897	6.64669	8.64485	6.72461	2.58633	4.31319	13.8779	14.6064	17.1512	25.0344	40.5444	24.4663	3.35911	2.38482	2.72647	3.60834	2.76796	2.89563	7.0893	5.01858	7.58485	83.6681	72.9282	55.0703
IPC 44:0;4	IPC	11.7501	16.3691	10.3946	52.891	99.0804	52.6778	97.9309	70.8702	60.3376	29.2183	12.8181	30.1073	24.0541	29.8134	26.7692	32.5105	51.5067	38.3376	15.3944	18.1286	16.3997	15.2267	11.1465	11.7622
IPC 44:0;5	IPC	12.5725	18.2476	9.46672	41.6054	68.525	39.578	56.5397	54.6275	48.9523	35.201	19.2371	38.2366	8.10982	10.7217	9.73368	82.3436	129.007	99.4282	13.3439	7.77028	12.4307	23.6864	20.9618	23.9296	39.9098	23.7675	45.5916	246.631	270.146	174.322
IPC 46:0;3	IPC	0.519865	0.717162	0.432696	1.49675	2.44337	1.35768	3.11391	2.73317	2.1808	2.62797	1.27786	1.52077	0.551212	0.723952	0.829843	16.4823	26.9048	13.1167	1.25271		0.821315	2.1455	2.00674	1.56437	2.10916	1.37981	2.44376	26.2688	23.328	19.7862
IPC 46:0;4	IPC	7.67087	10.7332	5.70242	29.9032	47.0946	29.5327	56.0985	52.5301	38.1178	13.7329	9.40814	16.3544	2.50703	3.65122	2.91319	34.452	56.2753	45.6104	5.21988	2.75705	4.77361	11.6399	12.29	12.147	23.7861	15.2461	29.0471	174.49	172.381	119.367
IPC 46:0;5	IPC	1.46761	2.00668	0.938849	3.39263	4.96143	3.23573	4.70998	6.00634	4.39546	2.73467	2.15683	3.17591				9.3164	16.2553	13.4365	0.750701		0.614886	3.05002	3.63356	3.8041
LPA 16:0;0	LPA	1.66202	2.13085	1.78454	2.37012	3.16228	2.26993	3.09426	2.13085	4.80267	2.92423	5.35846	3.78147							3.65923	2.43026	2.27754	2.41186	2.7361	2.32517				1.08384	1.13934
LPA 16:1;0	LPA	2.85116	3.66337	2.94727	3.53942	5.02587	3.19226	4.21344	3.60296	6.99887	3.05985	9.86742	4.81799	3.20117	4.61804	5.38548	2.86902	4.35728	1.42522	4.23839	3.64945	3.36952	2.98971	3.99892	3.01474	3.58683		2.9278	4.46774	4.21538	2.61875
LPA 18:0;0	LPA	1.06802	1.09888	0.751851	0.687526	0.894018	0.555342	0.928564		2.17515	0.924671		1.08207							1.22889		0.619055	0.895137	1.00706	0.85956
LPA 18:1;0	LPA	4.48181	6.60152	4.25898	4.93062	6.02556	4.16894	5.55976	4.65803	8.22364	4.33391	9.43345	7.03954	2.60575	4.11948	5.0512	2.23838	4.88063	1.52278	5.18424	4.34662	4.48888	3.93563	5.3123	4.2737	3.60739		2.75463	5.07775	4.68253	2.99074
LPA 18:2;0	LPA				0.522355	0.72589	0.464441			1.22158	0.435851	2.44908	0.700126							0.62986		0.499976	0.441149	0.637934
LPA 20:2;0	LPA									0.837298																	2.00763		1.32698	0.99282	0.936401
LPC 12:1;0	LPC																									1.86221		1.85847	3.32967	4.37806	3.97986
LPC 14:0;0	LPC				2.92862	3.31535	2.72514				4.78215	3.29988	4.79547							4.19877	4.67765	4.10321	2.82423	3.71861		0.467812			0.793646	1.28163	1.33338
LPC 14:1;0	LPC					1.64173					2.25269		2.31236			1.8779						2.05513				1.94473	1.72977	2.11771	1.53779	2.08077	1.98762
LPC 16:0;0	LPC	46.0831	44.8355	42.1876	46.1032	44.8265	41.6418	49.3541	37.319	50.3375	51.0809	41.3207	45.0218	4.58498	4.23438	7.54574	7.9324	9.66897	5.06118	36.1336	38.4363	30.171	29.8423	42.6534	40.0016	5.53365	3.47777	5.08261	7.43154	9.77692	9.49658
LPC 16:1;0	LPC	69.4068	87.6449	69.7515	88.0431	92.6945	66.3591	91.5835	74.3255	89.8952	77.1035	74.8271	90.9145	36.3654	46.83	68.8176	49.0563	51.241	22.8542	73.6381	77.2706	76.2966	60.3547	97.427	72.4615	44.8265	22.7268	44.389	45.9306	70.3375	73.9981
LPC 16:2;0	LPC																									25.5929	17.0577	24.7178	24.7442	30.8979	32.5399
LPC 18:0;0	LPC	25.6371	22.4452	23.174	13.3358	15.0862	11.7218	17.0306	12.113	19.1068	19.8264	14.5312	15.7507					2.06356		11.4892	8.67653	9.19688	12.1024	12.2256	16.7065	2.82188	2.37857	2.79324	1.8692	2.05889	1.92399
LPC 18:1;0	LPC	103.411	120.289	93.6268	79.5123	80.4028	63.7448	79.6362	66.7868	85.1182	70.2563	57.8557	81.0488	32.2365	45.502	62.9566	48.1389	51.5402	27.1063	60.0466	66.158	61.8205	51.1101	77.4002	63.6256	54.0036	26.917	52.5415	63.3368	86.7854	90.1446
LPE 14:0;0	LPE	2.22617	2.63371	2.73425	3.24634	3.63065	3.83017	4.25364	2.97139	4.0503	5.9485	3.23108	5.39565							5.12277	6.17475	4.70011	3.58171	2.91366	3.72228
LPE 16:0;0	LPE	31.5644	33.2992	32.7681	49.1531	52.9399	63.5595	76.4777	59.25	91.5555	92.4953	60.2013	77.2642	3.70645	3.14916	5.6674	1.2614	1.54389	0.943016	76.8389	74.4002	58.0199	47.1576	53.237	78.9471	1.0977	0.953277	1.22104	0.926518	1.22885	1.04819
LPE 16:1;0	LPE	83.2061	97.2076	87.5704	51.0279	56.7894	63.5385	72.7537	60.1386	76.0524	62.4173	50.4228	68.9686	18.3731	21.1605	29.3255	10.5014	11.9098	5.79231	50.9443	58.643	45.9694	45.0799	57.0094	60.2319	6.99575	4.27247	6.87692	8.97609	15.5964	14.7734
LPE 18:0;0	LPE	2.12353	2.13137	2.06228	2.29973	2.55718	2.02926	2.69396	1.89507	2.35728	4.21002	1.96338	3.39534			0.584501				2.58458	2.45839	1.99994	2.00277	1.9671	2.66652	0.359406	0.309832	0.339938	0.285915	0.401586	0.347219
LPE 18:1;0	LPE	105.168	122.278	97.104	67.5071	68.5697	73.4863	82.9946	66.5128	83.3776	82.6197	57.7643	85.3267	22.8235	28.1268	36.4196	21.5249	24.5779	13.3344	72.3504	61.9868	62.4596	54.0524	64.8703	70.0812	17.317	10.1444	17.1606	22.9391	36.6044	34.0497
LPE 20:0;0	LPE										0.885068		0.826445													0.107571	0.103429	0.102258
LPE 20:1;0	LPE	3.02462	3.60637	2.96547	2.97616	3.39253	2.22801	3.22157	2.59365	3.18582	3.50799	2.38614	4.37868	1.82488	3.11165	3.34332	1.10156	1.30109	0.588841	2.89326	3.84447	2.82249	2.56785	3.15091	3.11683	1.14796	0.762891	1.14632	1.43444	1.89602	1.78302
LPE 22:1;0	LPE
LPG 10:0;0	LPG																									0.135494	0.101155		0.0996245	0.126212
LPG 16:0;0	LPG																			0.129905
LPG 16:1;0	LPG															0.261541
LPG 18:1;0	LPG										0.136771
LPG 20:2;0	LPG
LPI 10:0;0	LPI				0.323226	0.34352	0.255099	0.355195			0.488245		0.442457							0.582945	0.743593	0.613875	0.196906
LPI 12:0;0	LPI	0.290308	0.292458		0.807428	0.855619	0.641989	1.01105		0.768591	1.28386	0.690243	1.017			0.38587				1.06903	1.23838	1.0522	0.628364	0.553438	0.679126
LPI 14:0;0	LPI
LPI 14:1;0	LPI	0.51183	0.656825	0.607061	0.9381	1.02366	0.741622	1.24063	0.949997	0.938099	1.07045	0.767782	0.884325							0.669545	0.795152	0.663148	0.550126	0.666424	0.595263
LPI 16:0;0	LPI	27.5061	24.1797	23.6137	10.9451	12.1121	13.1369	13.9418	16.6516	15.5172	12.2627	12.6502	11.3432							9.24299	8.52619	7.28145	8.9757	16.9488	11.6232					1.7834	1.76655
LPI 16:1;0	LPI	16.3871	22.8085	17.1194	24.0884	24.7089	19.7642	30.4847	26.31	26.9965	20.8431	19.7446	17.1523	3.51688	4.22062	8.82233	4.73884	4.10175	2.5721	13.7146	13.3303	13.4206	12.9122	21.5176	16.7736	5.55486	1.72634	2.75582	3.89679	7.16774	7.69935
LPI 18:0;0	LPI	32.6064	26.1586	27.6042	6.36182	8.33682	6.96836	8.79354	9.91462	12.4281	8.19002	6.65671	7.46926							6.75753	3.76805	4.37547	5.56965	9.43368	7.56097	1.66187	1.56285	1.69147	1.22561	1.49107	1.4016
LPI 18:1;0	LPI	54.1515	70.02	54.5387	44.1902	42.6988	39.106	50.8744	55.4813	64.8469	30.6607	36.7141	29.3878	5.49056	7.94718	11.1494	8.1611	7.3147	4.4838	19.2757	15.2435	16.7161	24.9868	47.3986	39.5385	11.177	4.65347	7.65945	9.50533	17.2269	19.0149
LPI 20:0;0	LPI	0.522602	0.430205	0.508824
LPS 14:0;0	LPS																					0.272933
LPS 16:0;0	LPS	1.33444	2.30193	0.80578	4.62331	5.52002	4.77632	6.28719	3.07805	5.30341	5.31326	4.98649	4.88289	0.400406			1.02383	1.83266	0.30316	5.15316	3.81571	4.36395	3.03178	2.72319	2.05461				0.934995	1.26728	0.599477
LPS 16:1;0	LPS	0.816991	1.10133		0.66482	0.939722	0.778777	0.871121		0.572776	0.697076		0.881515	3.91319	4.74546	7.55244	3.03284	3.16367	18.8314	0.947516	1.03948	0.923421	0.46461	0.365959		1.97811	2.16422	2.69873	2.62076	3.8774	3.07363
LPS 16:2;0	LPS																		0.304037
LPS 18:0;0	LPS
LPS 18:1;0	LPS	2.7997	5.50775	1.35128	4.05497	5.26229	4.20836	5.3337	3.28463	4.08899	3.84512	3.04885	4.7791	8.45237	11.5431	15.1613	9.71761	11.3087	4.02272	5.09245	3.78395	4.59459	2.92873	2.29644	2.10208	7.40699	4.18412	7.22831	8.30879	11.5279	13.5334
LPS 20:0;0	LPS
LPS 20:1;0	LPS																									3.16916	2.45035	3.84895	2.61262	3.72903	5.49193
M(IP)2C 42:0;3	M(IP)2C
M(IP)2C 42:0;4	M(IP)2C
M(IP)2C 44:0;3	M(IP)2C	5.76933	8.19266	7.04818		0.776847								12.129	13.9552	15.155	16.4744	16.9291	12.0352	13.3461	15.7243	7.53132	4.95966	3.8008	6.15968		2.79691	2.88302	1.02036	1.17087	0.991154
M(IP)2C 44:0;4	M(IP)2C	42.9019	57.5818	55.2984	3.48437	2.67495	3.20968							28.1179	36.5971	34.3325	67.7974	73.0394	58.8148	86.5743	96.7887	51.4325	52.3565	52.864	82.0388	20.3487	21.6318	25.6255	1.54053	2.27361	1.53296
M(IP)2C 44:0;5	M(IP)2C	5.61385	6.50608	6.06089										0.435346	1.04302	0.401701	3.14688	4.55264	4.19268	1.95371	1.01715	0.918479	1.88039	2.29695	3.62279		2.23909	3.06265
M(IP)2C 46:0;3	M(IP)2C	1.31889	1.72506	1.54945										2.68194	2.97958	3.41216	5.44725	6.32101	3.45936	2.51868	2.75407	1.39887	1.59705	1.0538	1.53001			1.02254
M(IP)2C 46:0;4	M(IP)2C	23.1834	29.1556	26.1566		0.398227								6.28479	8.75904	8.43606	27.2718	30.1547	24.7433	15.9942	16.623	9.78603	16.6132	18.6057	23.6679	14.5567	19.0623	20.9052	0.491088	0.637769	0.446193
M(IP)2C 46:0;5	M(IP)2C	0.958461	0.985934															0.449811	0.421441							0.433528		0.684337
MIPC 36:0;2	MIPC																									5.52702	2.59148	4.20259	1.89717	3.17979	2.82452
MIPC 36:0;3	MIPC													0.663545	0.70061	1.34542	0.911951	0.95711								1.71087	1.04303	1.27185	0.805349	2.14634	0.917337
MIPC 36:0;4	MIPC				18.8644		12.2338		11.1041			13.2908									20.1999			9.95254	15.6965
MIPC 38:0;2	MIPC																									0.306369
MIPC 38:0;3	MIPC														0.847768	1.53212	0.91004	1.00427								2.84835	1.95264	2.46276	1.42509	3.07448	1.42176
MIPC 38:0;4	MIPC		0.863888		1.45342		1.79964																	1.09792
MIPC 40:0;3	MIPC																									0.263024
MIPC 42:0;3	MIPC										0.810041		1.0417
MIPC 42:0;4	MIPC										1.47786		1.3727										0.491249
MIPC 42:0;5	MIPC			1.6234
MIPC 44:0;3	MIPC	2.36452	3.84771	2.80261							17.8835	8.84154	13.7796	2.39192	2.71955	3.16016	3.68167	5.34736	3.8835	6.24964	6.95822	5.32188	4.24399	3.29326	3.75998	2.40684	1.7627	2.60429
MIPC 44:0;4	MIPC	16.3568	23.6784	20.3431							244.194	142.586	208.26	9.83512	11.6646	12.3209	21.9533	30.6397	24.4656	77.2901	85.9729	69.9511	62.5818	49.8592	54.9205	14.671	11.2358	16.0377		0.297003
MIPC 44:0;5	MIPC	7.13535	9.65939	8.40663							17.1828	13.0515	15.4086	0.911608	1.02898	1.09322	7.07585	9.50312	8.45061	5.70507	4.53504	4.7749	7.71196	7.00006	8.39749	6.61382	4.92312	7.55952
MIPC 46:0;3	MIPC										7.62132	3.84419	4.42876		0.591509	0.757892	4.36188	5.92551	3.45646	2.21992	1.44398	1.7374	2.61271	2.2942	2.18993	1.14225	0.664385	1.13594
MIPC 46:0;4	MIPC	10.2911	15.7467	12.5514							81.1567	57.8746	68.1822	2.58992	3.29941	3.17001	17.5932	24.2685	20.1849	23.2068	20.2558	20.3499	30.9515	32.0194	30.951	13.5793	9.24652	15.9477
MIPC 46:0;5	MIPC	0.737624	1.23945	1.19804							1.27265		1.43928				0.682442	1.17819	1.19594				0.841069			1.17437	0.701763	1.21063
PA 10:0;0_14:0;0	PA																				0.636784
PA 10:0;0_16:0;0	PA					2.23853			0.965897				4.43245							5.02	8.25974	7.24116
PA 10:0;0_16:1;0	PA					0.675959														0.923046	2.11267	1.35176	0.341598
PA 10:0;0_18:0;0	PA	1.06982	1.15453	1.22221		2.64275		3.12826		1.04864	3.91875		2.54815							2.37545	2.07914	2.24718
PA 10:0;0_18:1;0	PA								1.1473											1.4355	1.80829	1.28336
PA 10:0;0_20:0;0	PA							0.120382
PA 10:0;0_22:1;0	PA								0.731422		1.73154
PA 12:0;0_12:0;0	PA																				0.00245378
PA 12:0;0_14:0;0	PA					0.311688														0.76387	1.86049	1.37746
PA 12:0;0_16:0;0	PA	0.384802	0.457533	0.556797	4.29798	3.52902	5.23948	2.27538	2.20079	1.76192	4.19995	5.29356	6.26749							6.31124	8.95147	9.09857	4.05583	3.33636	3.54974
PA 12:0;0_16:1;0	PA	1.43279	1.85384	1.81873	5.03124	4.88022	5.35614	3.82218	1.27336	2.13631	5.80145	6.59549	6.85466							3.91833	9.04754	6.47775	3.81858	4.25764	3.67742
PA 12:0;0_18:0;0	PA				0.0181857		0.0211433	0.865596			0.027066		0.0158742							0.014623	0.0187125	0.026525	0.683643	0.00953781	0.0157012
PA 12:0;0_18:1;0	PA	0.53479	0.691238	0.639327	1.20149	1.23645	1.18285	1.22593	0.721395	0.788148	1.62189	1.58702	1.5544							1.20402	1.81683	1.51337	0.898241		0.833035
PA 14:0;0_14:0;0	PA	0.116791	0.134008	0.190612	0.58629	0.351463	0.553518	0.250888	0.590119	0.172986	0.372803	1.01677	0.422818							0.449703	0.873434	0.821302	0.460901	0.629393	0.678995
PA 14:0;0_14:1;0	PA					0.784889		0.729888			0.700679		0.887859							0.466782	1.14959	0.863666
PA 14:0;0_16:0;0	PA				1.40099		1.44755				2.36702		1.70989							2.04375	1.95447	2.34256		0.936703	1.41934
PA 14:0;0_16:1;0	PA	2.12191	3.04708	3.12924	8.24939	9.4912	8.28882	8.16054	3.68335	4.40593	10.7728	9.49204	12.2201							10.1883	18.002	14.0102	7.33046	7.80943	6.33376
PA 14:0;0_17:1;0	PA	0.133376	0.189548	0.164748	0.398291	0.488328	0.59779	0.496743	0.188558		0.638487	0.818215	0.502888							0.327393	0.445082	0.36254	0.292983	0.534656	0.396229
PA 14:0;0_18:1;0	PA	4.68433	6.14506	6.33514	13.0605	16.2415	13.0939	14.0876	7.09565	9.00333	16.9687	13.442	18.2504	1.31756	0.997599	1.20099		0.404206	0.317518	16.1273	23.5706	19.7372	12.0536	9.62499	9.8908		0.685359	0.388002	0.1065	0.132453
PA 14:1;0_16:0;0	PA	0.708533	0.966142	0.992296	2.53401	2.80211	2.73902	2.7576	1.31648	1.41151	3.07765	3.12957	3.77641							2.66655	4.09976	3.47256	1.89827	2.21463	1.85528
PA 14:1;0_16:1;0	PA	0.692139	1.06948	1.15095	3.03197	3.05819	3.11104	2.9784	1.59095	1.59886	3.19999	4.35359	3.56807							2.71099	3.98979	3.32742	1.96218	2.55762	1.71521
PA 14:1;0_18:0;0	PA	0.374218	0.495491	0.464529	0.634562	0.732393	0.663038	0.894162	0.417517	0.521543	0.731484	1.015	0.815124							0.581328	0.655524	0.72411	0.556726	0.560647	0.469612
PA 14:1;0_18:1;0	PA	0.501235	0.617737	0.580536	1.05908	1.19263	0.949486	1.13728	0.645774	0.642931	1.16152	1.63124	1.18311							0.84801	1.2084	1.22832	0.707615	0.890214	0.767711
PA 15:0;0_16:1;0	PA	0.162272	0.260066	0.221918	1.18566	1.77349	1.09613	1.12955	0.412589	0.850458	1.62292	1.26234	1.66377							1.05766	1.04929	0.924046	0.934788	0.862502	0.652722
PA 15:0;0_17:1;0	PA
PA 15:0;0_18:1;0	PA	0.516167	0.78119	0.580545	3.39863	4.07082	2.80433	2.62337	1.73118	1.97329	3.07903	3.50142	3.14127							1.88816	2.44905	1.8279	2.59117	2.24425	2.60821
PA 15:1;0_16:0;0	PA				0.450721	0.686296	0.474845	0.424208	0.207387	0.29597	0.716171	0.664393	0.633975							0.420008	0.454871	0.361359	0.409037	0.349361	0.279784
PA 15:1;0_16:1;0	PA				1.20757	1.18378	0.948222	0.915278			1.19783		1.23552							0.693165	1.15499	0.900571	0.663708	0.865934	0.722761
PA 15:1;0_18:1;0	PA				0.397656	0.40248	0.330365	0.246719	0.403214	0.224902	0.340429		0.312124							0.232332	0.196838	0.275099	0.221434	0.311579	0.209493
PA 16:0;0_16:0;0	PA										0.625865									0.51364
PA 16:0;0_16:1;0	PA	26.9349	39.9635	34.4746	105.307	121.643	99.5006	109.062	60.5209	73.5863	123.05	118.448	136.637	0.744659	0.803027	1.7127		0.418753	0.339742	103.727	120.235	115.946	86.4763	89.3959	81.7848		0.761773	0.915383	0.772947	0.83945
PA 16:0;0_17:1;0	PA	0.288224	0.341358	0.384923	1.20593	1.23918	1.04003	1.15269	0.659838	0.690553	1.29239	1.81354	1.0961							0.882524	1.35955	0.911461	1.05394	0.865171	1.05239
PA 16:0;0_18:0;0	PA	2.52719
PA 16:0;0_18:1;0	PA	49.0289	77.8099	54.1354	178.762	205.459	157.267	186.555	110.962	150.183	181.792	163.422	195.732	1.40652	1.45386	2.42165	1.30422	1.4361	1.43719	142.263	125.546	136.912	144.809	153.417	155.606	4.91484	2.582	2.69629	1.98771	2.17374	1.49683
PA 16:1;0_16:1;0	PA	42.0461	61.7499	58.3802	109.609	111.207	103.061	101	59.7472	62.8431	101.896	138.741	120.208	2.26877	2.21933	2.71911				88.0853	138.938	112.619	77.0778	102.387	81.9507	1.45817	1.46212	1.17257	0.941984	0.961478
PA 16:1;0_17:0;0	PA				0.975938	1.26198	0.896737	1.28402	0.719152	0.818236	1.41073		1.17042							0.94958		0.754719		0.811303
PA 16:1;0_17:1;0	PA				0.582114	0.680638	0.581361	0.742316	0.4767	0.367026	0.624993		0.615924							0.443069	0.548319	0.512317	0.372626	0.560146	0.414965
PA 16:1;0_18:0;0	PA	9.06437	12.0137	10.5382	13.7579	14.8129	12.8512	16.8878	9.99276	12.1949	17.1534	16.3483	15.0703	0.333944	0.394275			0.15578	0.183446	12.8206	13.2487	11.8289	12.3432	12.5122	12.6186		0.654765	0.749707	0.329559	0.362652	0.253265
PA 16:1;0_18:1;0	PA	93.7892	132.531	126.799	157.135	167.003	144.595	149.359	94.0668	115.591	147.443	181.48	173.283	3.05568	3.30862	4.2727		1.4208	1.12975	123.565	189.425	149.178	124.842	151.664	136.765	5.36811	4.97447	3.95582	2.87507	2.84128	1.56535
PA 16:1;0_20:0;0	PA		1.5904	1.37389	1.48537	1.60301	1.37756	1.76901	1.27827			1.77532	1.51709							1.27051	0.995229	1.0959	1.40131	1.32591
PA 16:1;0_20:1;0	PA																				2.33042
PA 16:2;0_18:1;0	PA																								1.89352
PA 17:1;0_17:1;0	PA											0.135212
PA 18:0;0_18:1;0	PA	5.09954	5.28975	3.81378	3.68794	4.29531	2.80977	4.88296	2.92038	6.18345	6.28641	3.76584	3.88165							3.13615	1.97321	2.48192	3.65001	3.52647	5.25081
PA 18:1;0_18:1;0	PA	6.95498	9.59918	8.29878	10.1294	11.0815	8.6434	11.3414	6.69369	9.15991	10.568	12.4151	11.0806							7.6992	6.1927	7.83599	8.79221	9.62314	8.8231	1.56258		0.806185	0.997867	1.00699
PC 10:0;0_14:1;0	PC
PC 10:0;0_16:0;0	PC										1.4315			3.44456	3.63438	3.93237
PC 10:0;0_16:1;0	PC														2.14052	1.85105
PC 10:0;0_18:0;0	PC			0.239571			0.280888		0.314216							0.707128		0.281958	0.153913						0.367871			0.226981	0.205705	0.144738	0.202418
PC 10:0;0_18:1;0	PC							0.873463					1.11244	1.01233		1.60897	0.439522					1.60783
PC 12:0;0_14:0;0	PC													3.15287	3.63601	3.18083
PC 12:0;0_16:0;0	PC	2.33142	2.64104	2.11659	3.10404	3.712	3.73159	5.46772	3.49978	4.02346	8.14998	5.02566	6.66853	12.0288	13.9225	12.227	4.83716	5.97851	2.98889	6.93104	8.03729	7.37766	5.81066	4.54551	3.86766	1.93025	1.65731	2.48301	3.13053	3.94315	3.56878
PC 12:0;0_16:1;0	PC	4.73963	6.46724	7.02551	8.73272	10.9003	9.91957	11.0941	7.68926	11.6579	13.8932	10.7561	14.3936	13.5083	15.3924	16.5021	6.67022	9.30293	4.33716	18.2389	18.1199	16.1863	10.5198	10.2741	11.0733	3.87115	3.63808	4.58931	5.33601	6.66175	5.53232
PC 12:0;0_18:0;0	PC		0.454426	0.436455	0.29999	0.361119	0.319479	0.58865	0.378526	0.496346	1.08718	0.586888	0.651157	0.873905	0.722009	1.00712	0.516078	0.799221	0.397577	0.538679	0.622022	0.582281	0.689706	0.529268	0.473627	0.4539	0.425609	0.652052	0.533809	0.565006	0.586221
PC 12:0;0_18:1;0	PC	2.89059	2.65508	2.87879	1.98942	2.56505	2.75895	3.54678	2.4161	2.92036	2.57549	3.25985	3.09184	3.90149	4.77225	4.65308	2.66597	3.19492	2.18683	3.72755	4.01042	4.05912	3.0475	3.36334	3.79853
PC 13:0;0_17:0;0	PC														0.308409													0.169111
PC 13:1;0_13:1;0	PC																														0.924718
PC 14:0;0_14:0;0	PC	1.27783	1.03484	1.13216	1.24867	1.23713	1.38695	1.77833	1.22889	1.62719	1.4668	1.83191	1.71962	2.58274	2.54752	1.92468	1.30278	1.13941	0.908622	2.00211	2.03817	2.09506	1.62633	1.64759	2.42815
PC 14:0;0_14:1;0	PC	2.06468	1.65871	1.75188	1.43774	2.11885	2.76568	2.47305	2.23983	2.74411	2.55624	2.75177	2.12542	4.12938	6.99629	3.22007	2.95692	2.91387	2.26511	3.63525	3.15599	3.2221	2.43136	2.47564	3.82406	0.424869	0.498522	0.477524	0.474028	0.554538	0.53908
PC 14:0;0_15:1;0	PC													3.69412
PC 14:0;0_16:0;0	PC		2.32282	2.35118	2.23669	2.6149	2.79103	2.60052	2.34385	3.05785	3.74689	3.32527	3.1824	4.22577	3.73265	3.73972	3.90111	4.62726	3.47208	4.07194	4.11448	4.02319	3.83082	3.40683	3.22445	1.75061	1.1658	2.31637	2.68932	3.51656	3.2311
PC 14:0;0_16:1;0	PC	18.9528	22.2271	23.5926	23.6083	27.4965	30.4145	33.6705	23.3442	29.4001	34.9131	29.2383	35.6862	40.9858	46.8042	45.7236	12.1351	13.7613	9.48276	40.0231	50.1281	43.396	30.6729	30.9069	30.8434
PC 14:0;0_17:1;0	PC																													0.208205	0.163961
PC 14:0;0_18:0;0	PC																0.971594		0.624401
PC 14:0;0_18:1;0	PC	11.6166	12.6302	12.8798	9.85742	12.0812	13.5546	16.0238	9.98373	14.1132	16.0087	13.6589	16.0033	22.3109	28.2286	25.0286	9.93818	17.8619	7.0033	17.5805	20.6189	19.5765	15.0815	12.7124	16.7134	8.13585	6.91311	10.0689	8.36843	9.80587	9.03415
PC 14:1;0_14:1;0	PC	5.33758		4.57852	6.87629		14.0838	18.7622	11.3411	14.9184		15.1784	11.0249	142.589	137.033	127.963	102.069	112.454	74.4576	16.8856	16.0047	28.5449	14.2069	10.5409	12.5983	36.9356	21.5652	46.6307	43.1868	59.8426	47.3156
PC 14:1;0_15:0;0	PC											2.64122		0.15869		4.44996	1.41004	1.88451	1.2806
PC 14:1;0_16:1;0	PC	28.5177	39.6068	24.5962	39.7753	54.1834	66.506	89.792	56.5218	78.1194	43.6208	68.4875	46.2278	207.748	220.643	208.2	435.591	481.256	318.377	53.7078	42.2752	76.5763	61.5951	56.6939	67.9656	178.016	92.796	211.035	218.986	277.897	228.938
PC 14:1;0_17:1;0	PC
PC 14:1;0_18:0;0	PC	1.43308	1.64206	1.72223	1.66794	2.00284	1.75334	2.16097	1.71019	1.92619	2.069	2.24977	2.03847	1.66291	2.74259	1.72674	1.45365	1.33052	1.05202	2.16651	1.94139	2.03316	1.98709	1.77838	2.36849
PC 14:1;0_18:1;0	PC	3.92561	3.99936	3.94389	3.23731	3.61912	3.74631	4.44406	3.50641	4.53202	3.26675	3.93996	4.41771	4.15202	6.28261	4.61402	2.88154	3.03176	2.33243	3.75652	4.22432	4.74508	3.72267	3.6265	4.42485	36.7753	23.9306	37.3632	45.1812	46.3914	41.0524
PC 14:1;0_18:2;0	PC
PC 15:0;0_15:0;0	PC							0.0456402		0.0526274													0.0450176	0.0486509	0.0497012
PC 15:0;0_15:1;0	PC					0.33029	0.380677			0.368559										0.414077	0.587574
PC 15:0;0_16:1;0	PC	19.5319	19.9679	18.3661	15.0077	17.7497	18.5943	21.9812	16.8751	24.4606	17.6451	20.9738	17.9141	11.1667	10.5825	14.2561	12.8472	14.9726	10.1191	21.4819	23.1747	21.9175	18.0126	21.9174	22.6297	6.89049	4.21504	7.01112	6.78577	10.0735	7.83356
PC 15:0;0_17:0;0	PC																													0.164439	0.19463
PC 15:0;0_18:1;0	PC		8.96366	6.81558	3.96229	4.23033	3.92299	4.98905	3.93285	5.39418	9.85825	4.34786	8.68795	8.41252	6.23835	5.36229	6.52105	8.50631	5.20368	4.39805	3.19733	4.20927	4.21876	4.93162	5.24259	2.66736	1.57924	2.48608	3.03444	4.21653	2.88189
PC 15:1;0_15:1;0	PC				0.930877	0.922257		1.51951	0.895179	1.66682		2.1884	0.566424							0.584099	0.740877	1.12171	1.10582	1.44716	1.13882
PC 15:1;0_15:1;0	PC
PC 15:1;0_16:0;0	PC	17.8632	16.2581	13.7454	8.47444	10.6359	13.6092	15.0685	11.6009	17.54	8.10787	14.2223	11.5867	6.35286	6.33076	7.38181	7.32125	7.37384	5.4086	15.8899	17.1831	13.8065	11.3242	15.8732	16.3517	3.47242	1.95851	3.26663	4.00427	5.75002	4.86892
PC 15:1;0_16:1;0	PC		28.9991	27.0339	26.1406	26.9443	30.7421	32.7243	25.4642	34.4604	27.9595	26.4275	28.8404	18.8377	19.0478	23.9825	16.8244	22.2921	14.1716	32.1654	34.7802	33.8005	25.2884	29.1808	29.9402	9.19125	6.01059	8.40223	7.04266	11.2873	7.44014
PC 15:1;0_17:0;0	PC							0.619092		0.351481
PC 15:1;0_18:0;0	PC		4.35571	3.57993	1.45369	1.73488	1.70419	2.19444	1.67512	2.42048	3.77683	2.13398	3.88156			1.56582	1.96191	1.86888	1.28255		1.40859		1.88082	2.19536	2.33525	0.716848	0.343878	0.581151	0.732196	0.988751	0.872632
PC 15:1;0_18:1;0	PC				17.6741	19.0528	21.6066	22.5872	18.3057	28.0975	18.6886	17.3752	19.2499	12.3384	11.5698	17.077	12.3892	17.4568	11.4648		23.7117	22.436	17.8287	23.9765	22.3326	8.37486	4.43419	6.65206	4.97823	8.43701	5.28673
PC 16:0;0_16:0;0	PC										1.48256						1.81362	3.08017	1.39428							0.872344		0.867694	2.55541	2.10659	1.76642
PC 16:0;0_16:1;0	PC	156.528	200.782	174.702	157.705	168.12	175.092	206.426	151.522	203.93	180.815	197.252	181.859	165.579	196.642	196.763	182.581	205.792	158.943	186.071	199.419	189.975	186.32	204.142	205.042	153.873	125.077	201.559	164.435	200.251	169.7
PC 16:0;0_16:2;0	PC												0.714043
PC 16:0;0_17:1;0	PC		0.84549	0.661048	0.697054	0.667554	0.539598	0.666868	0.571669	0.666923		0.642253			1.89013	1.03431	1.33591	2.21041	1.40371	0.504332	0.396952	0.421813	0.674611	0.64746	0.686118	0.980447	0.545277	0.931609	1.22154	1.4661	1.05287
PC 16:0;0_18:1;0	PC	83.9052	108.706	91.5781	76.0578	78.6583	80.4487	98.8607	75.328	105.48	85.5603	94.5515	81.5537	81.7859	103.704	104.627	108.497	129.685	96.6062	76.4873	80.193	75.4415	94.3711	106.666	109.426	101.617	73.4291	125.056	116.653	123.862	106.531
PC 16:0;0_18:2;0	PC													0.349945											1.2318
PC 16:0;0_20:1;0	PC			0.351367																			0.518978		0.771762	0.348274		0.33486	0.395631	0.467872
PC 16:1;0_16:1;0	PC	376.771	473.597	420.63	357.235	378.887	425.058	450.999	344.01	449.076	358.831	372.015	397.384	285.948	360.54	359.468	259.836	301.901	207.055	437.855	473.635	472.997	343.786	449.105	440.398	283.422	274.972	358.761	236.941	284.871	243.451
PC 16:1;0_16:2;0	PC																2.83512	3.37277
PC 16:1;0_17:0;0	PC				5.73343	5.77769	6.03865	6.62025	4.94954	7.33383		5.9659				3.0699	2.93553	3.869	2.56195	6.37348	5.0462	5.95849	6.35199	6.61952	6.52674	1.9051	1.35522	1.90652	1.72493	2.16142	1.65913
PC 16:1;0_17:1;0	PC	31.2961	42.499	32.8032	7.38158	8.40104	7.25231	7.97045	6.70777	8.20453	8.13824	5.91089	6.99592	6.62642	7.72695	9.04878	6.81383	8.99992	6.31398	29.0237	6.08682	6.89965	6.23681	7.07788	7.01767	5.24778	3.45043	4.44913	3.1401	4.9753	3.35161
PC 16:1;0_18:0;0	PC	64.9263	85.0835	72.4537	49.7988	56.4731	50.847	67.8599	47.627	72.4012	62.6089	65.071	60.4012	30.7877	39.0637	39.8083	42.0516	48.6232	35.1238	57.3858	45.6912	52.0514	71.6271	65.1297	73.7286	55.667	49.029	70.2565	41.6208	42.0757	38.3102
PC 16:1;0_18:1;0	PC	544.257	671.627	574.694	376.344	400.024	433.347	462.87	365.027	493.378	372.68	394.578	398.599	314.118	412.34	421.088	312.143	362.019	270.208	419.921	477.569	448.879	373.941	484.126	486.386	446.992	414.863	549.121	354.324	391.742	323.452
PC 16:1;0_18:2;0	PC																									10.5321	11.5657	11.2749	5.57398	6.72492	5.59247
PC 16:1;0_20:0;0	PC	11.2777	12.2454	10.919					3.94801	7.90764							0.845494		0.629786							1.84081	2.04221	2.20167	0.923622	1.15003
PC 16:1;0_20:1;0	PC	3.85262	4.63491	4.05241	1.84882	4.0533	2.25356	2.93121	2.06421	2.3655	3.62892	2.24369	2.64508	2.08771	2.37287	2.69135	1.44928	1.76552	1.00924	2.47032	2.79832	2.65963	2.01553	2.27034	2.90231	2.82753	2.94719	3.27228	2.01137	2.28146	1.91934
PC 16:1;0_22:0;0	PC																									0.491739	0.601168	0.601996
PC 16:1;0_24:0;0	PC		2.82146																							0.776538	0.482596
PC 16:1;0_26:0;0	PC	7.80166	8.40078	10.5262				10.7722						14.8953		11.7134		5.61552		15.9356	21.5484	16.6027	11.8972			2.43977	2.6437	3.29503	1.01606	1.40175	1.39874
PC 17:0;0_18:1;0	PC	2.96513			2.09828	1.61461		2.76384	2.5305	4.02972	2.77912	2.82944	2.44263			1.70916	1.9421	3.50646	1.89305				3.17212	2.8036	2.70272	1.79477	1.00683	1.60437	1.39956	1.75971	1.21914
PC 17:1;0_18:0;0	PC		4.38212														0.375581						0.272452	0.213223	0.209328	0.216337	0.090468	0.159483	0.124998	0.170507	0.0898979
PC 17:1;0_18:1;0	PC	5.3574		6.39624			3.317	3.83689	3.0128			2.94008		1.91456		3.04608	2.44521		1.96241					3.60403	3.7116	2.61688	1.87572	2.29866	1.38208	1.87845	1.29729
PC 18:0;0_18:1;0	PC	36.3007	46.4542	36.7522	24.4698	28.5639	23.7089	39.9	22.5516	35.872	33.9498	37.1172	30.677	15.3158	21.5321	21.3687	28.5376	34.4973	23.6426	22.5269	17.4479	21.217	38.6367	37.9757	44.5756	44.5555	39.4566	54.5279	32.5694	28.4231	28.3868
PC 18:0;0_18:2;0	PC																								0.713218
PC 18:1;0_18:1;0	PC	74.9159	93.4028	80.1461	35.0031	34.8305	38.9766	44.7934	37.412	50.7649	31.9587	38.9345	33.4979	22.5946	31.3208	31.6714	28.4111	31.4639	23.6526	32.1648	32.5889	32.986	36.3445	50.3477	47.8324
PC 18:1;0_18:1;0	PC																									57.9987	55.0629	69.7751	31.7824	34.4253	29.3218
PC 18:1;0_20:0;0	PC																									0.801183	0.747252	0.854449
PC 18:1;0_20:1;0	PC		2.43201	2.53662																						1.5926	1.5481	1.83801
PC 18:1;0_22:0;0	PC																										0.321665
PE 10:0;0_16:0;0	PE												0.589147	0.88491	0.986096	0.931156				0.781753	0.755896	0.896787	0.275496
PE 10:0;0_16:1;0	PE													1.4343	1.62013	1.65488					0.485505
PE 10:0;0_18:0;0	PE					0.186508	0.0946089	0.161942				0.0855835		0.338177	0.343674	0.356963						0.161784		0.0532928						0.0376879
PE 10:0;0_18:1;0	PE		0.0961411					0.314268		0.213246				0.671185	0.696403	0.864912				0.48452	0.490444	0.528167	0.324322				0.148911
PE 12:0;0_14:0;0	PE					1.00185	0.471486	0.507703		0.483454	0.969797	0.435935	0.470536	0.764417	0.775673	0.69838				0.474953	0.481639	0.474914	0.272253
PE 12:0;0_16:0;0	PE	0.373939	0.373157	0.403755	1.9081	2.65938	1.98602	2.44822	1.58193	1.78161	4.12504	2.12356	3.51332	1.95542	1.87069	1.9578	0.611991	0.921578	0.422833	3.18479	2.55169	2.89869	2.39421	1.56771	2.01604				0.478175	0.40444	0.47482
PE 12:0;0_16:1;0	PE	0.384647	0.561547	0.628018	1.3752	1.73094	1.75197	1.71826	1.15384	1.19385	3.31986	1.78404	2.60267	5.72914	5.86608	6.08875	0.649568	0.898414	0.436644	2.51499	3.52372	3.12794	1.71512	1.36519	1.67044	0.636159	0.558515	0.799525	0.72437	0.728334	0.769598
PE 12:0;0_18:0;0	PE				0.0815349	0.0955033	0.103039	0.122919	0.0895294	0.0816984		0.131817	0.177599	0.251673		0.259808	0.113236	0.156075	0.0950198	0.161194	0.157005	0.143734	0.155655	0.120264	0.116256						0.0945849
PE 12:0;0_18:1;0	PE	0.419823	0.555843	0.528876	0.85994	0.958275	0.96644	1.03822	0.722011	0.868513	1.43045	1.0968	1.28932	1.55059	2.4418	2.14548	0.434277	0.593062	0.334697	1.20625	1.27206	1.33903	1.10756	0.835913	1.02582	0.431621	0.345946	0.46181	0.885012	1.66647	0.364603
PE 13:1;0_17:0;0	PE				0.0652694		0.055724
PE 14:0;0_14:0;0	PE	0.185885	0.162037	0.184937	0.224293	0.28533	0.236818	0.346627	0.173086	0.224582	0.240187	0.268881	0.317668	0.316581	0.371218	0.305225	0.253043	0.170025	0.164015	0.38521	0.346195	0.33971	0.350303	0.261918	0.326737				0.0319554	0.019867	0.0239226
PE 14:0;0_14:1;0	PE	0.149917	0.162795	0.191425	0.315539	0.36106	0.406281	0.3235	0.259054	0.233754	0.335237	0.351934	0.388561	0.77993	0.742274	0.652298	0.341469	0.25613	0.266934	0.366967	0.444449	0.405382	0.328698	0.300734	0.336196
PE 14:0;0_16:0;0	PE				0.646947	0.778983	0.65193	0.854666	0.661282	0.635817	1.43821	0.927158	1.19912	0.703454	0.942856	0.696514	0.566969	0.741478	0.513527	0.983282	0.78749	0.924261	0.983541	0.818596	0.900894				0.422097	0.548917	0.311761
PE 14:0;0_16:1;0	PE	1.64088	2.42319	2.34865	5.41653	6.46014	6.33218	7.49048	4.65318	5.62005	9.77819	6.70689	9.01319	15.2168	14.6235	15.9475	2.87176	3.47183	2.23845	9.04975	9.57313	9.6682	7.29208	5.28443	5.99769	1.90253	1.51357	2.25328	1.87515	1.7035	2.36388
PE 14:0;0_17:1;0	PE						0.547129	0.477567		0.440006				0.709403								0.568148
PE 14:0;0_18:1;0	PE	4.45004	6.38316	5.99786	12.5154	13.7912	13.5445	15.3813	9.50889	11.9511	18.7264	12.8285	17.9725	17.5916	19.0619	19.8307	5.20643	5.97195	4.16588	15.7462	15.5956	16.9057	14.5136	11.2905	12.8012	3.33626	2.44547	3.93335	3.83812	4.6521	4.14903
PE 14:1;0_16:0;0	PE	0.342157	0.455982	0.411999	1.22486	1.42052	1.38742	1.68917	1.03069	1.1896	2.19073	1.47121	1.8555	1.77707	1.6739	1.73315	0.516257	0.527059	0.398587	1.64641	1.66748	1.81328	1.34287	1.00612	1.14126	0.303916	0.255401	0.350187	0.291854	0.260845	0.406029
PE 14:1;0_16:1;0	PE			0.457306	0.648533	0.904459	0.847353	1.07481	0.642875	0.745552	1.25765	0.868221	1.15601	2.44281	2.38815	2.45503	0.433145	0.541146		0.906771	1.0975	1.00555	0.83438	0.727618	0.590169	0.387194	0.489251	0.587024	0.3678	0.491927	0.392275
PE 14:1;0_18:0;0	PE	0.186476	0.243782	0.232548	0.328978	0.351676	0.288737	0.34025	0.281007	0.292731		0.35015	0.420724	0.440221	0.724574	0.495914	0.253108	0.225827	0.180863	0.338058	0.399536	0.359765	0.292416	0.256204	0.306509		0.202169	0.24203	0.180828		0.230562
PE 14:1;0_18:1;0	PE	1.84525	2.28567	2.11121	2.08591	2.3151	2.48047	3.03277	2.15822	2.48538	3.54005	2.5005	2.56573	1.38183	1.93285	1.65126	0.461521	0.545757	0.39214	2.08807	1.71413	2.51338	2.67231	2.46863	2.9604
PE 14:1;0_18:1;0	PE																									0.424832	0.4789	0.45488	0.322285	0.347694	0.334985
PE 14:1;0_19:0;0	PE																											0.858336
PE 15:0;0_16:1;0	PE	0.667852	0.763026	0.783777	2.42538	2.69784	2.61491	2.99658	2.27697	2.37831	3.28703	2.96125	2.91539	1.50221	1.5146	1.75951	0.925964	1.17561	0.829367	2.34166	2.18091	2.29043	2.35756	2.30066	2.34689	0.414646	0.305724	0.492723	1.09992	1.24647	1.07203
PE 15:0;0_18:1;0	PE	0.627744	0.896763	0.667311	3.65194	3.4992	3.42409	3.90504	3.21183	3.13957	4.19534	3.56818	3.28676	1.41289	1.41028	1.59855	1.69613	2.11492	1.53604	2.06317	1.75659	2.04134	2.61174	3.00333	2.59745	1.08565	0.762169	0.801455	2.55571	2.77851	2.24632
PE 15:1;0_16:0;0	PE	0.930546	1.35443	0.946956	3.13169	3.17572	2.48168	3.03331	2.06895	2.37194	3.32238	3.01697	2.84953	0.796246	1.01679	0.99521	0.816691	0.96833	0.764894	2.11778	1.97234	2.67677	3.1724	2.55283	3.63077	0.395847	0.332132	0.498188	0.604004	0.69874	0.578195
PE 15:1;0_16:1;0	PE	4.18892	3.3127	4.83633	1.6889	2.6256	5.93852	5.64434	3.32771	4.52305	0.831039	5.5967	2.16743	6.31622	11.2678	5.3806	5.47713	2.41435	4.66279	5.31928	5.97427	5.60361	5.14913	5.66499	7.70889				0.386041	0.391286	0.369638
PE 15:1;0_18:0;0	PE					0.251958		0.23316			0.281798	0.180706		0.169836		0.170965	0.15989	0.118798	0.140352	0.160641	0.139613		0.188193		0.20586			0.0751238	0.0773822	0.0883	0.0656211
PE 15:1;0_18:1;0	PE		0.319062	0.81	0.704616	0.790149	1.48477	1.35069	0.848383	0.979546	0.528324	1.25711	0.78697	0.841334	1.54825	1.08519	0.830744	0.601899	0.698181	1.10057	1.28675	1.24663	1.09296	1.14123	1.32569	0.402435	0.390503	0.461051	0.406916	0.468561	0.375457
PE 16:0;0_16:0;0	PE																0.471602	0.616922	0.460109
PE 16:0;0_16:1;0	PE	22.2368	34.7797	29.3268	93.7323	99.4131	104.95	131.835	97.2019	107.431	135.797	120.109	126.457	78.5546	79.1172	90.7113	63.934	79.1181	55.7173	104.406	86.1211	101.99	105.117	104.908	103.646	35.6582	20.8668	43.1674	61.2072	79.6019	64.1696
PE 16:0;0_16:2;0	PE																													0.148656
PE 16:0;0_18:1;0	PE	42.2252	67.4097	44.7551	141.999	131.241	143.844	173.341	137.412	152.415	163.263	151.814	151.151	77.4632	85.8419	95.9043	127.192	158.369	115.426	119.024	91.8192	114.471	139.661	156.006	150.493	80.0444	37.723	91.5016	137.285	162.839	129.013
PE 16:0;0_19:1;0	PE
PE 16:0;0_20:1;0	PE									0.794333							0.915914
PE 16:1;0_16:1;0	PE	61.9267	86.6489	78.7223	90.4639	96.6449	98.7253	125.039	93.4861	100.863	123.072	109.237	113.869	158.232	169.897	185.025	68.9528	84.9516	62.9302	104.212	109.528	115.504	99.8528	101.483	96.2528	91.8222	82.6271	111.371	79.4629	101.31	80.3086
PE 16:1;0_17:0;0	PE	0.432171	0.401006	0.459262	0.882102	0.92589	0.864883	0.980038	0.800514	0.78556	0.960906	0.866045	1.06059	1.87258	2.01422	2.19059	0.72488	0.831593	0.656342	0.729449	0.73121	0.807293	0.853992	0.837948	0.784415	0.935645	1.13247	0.589077	1.00666	1.02102	0.957803
PE 16:1;0_17:1;0	PE	1.55935	0.295791	0.803868	0.739427	0.800142	1.54978	1.3592	0.988126	1.01475	0.406594	1.34596	0.885631	5.84068	6.89128	6.92985	1.73536	1.09791	1.40759	1.25477	2.07593	1.33494	1.09588	1.33447	1.37053	1.24647	1.25283	1.36806	1.04523	1.31152	1.03421
PE 16:1;0_18:1;0	PE	207.792	296.584	245.711	226.134	216.476	234.026	275.038	224.337	248.657	264.489	255.757	240.303	222.41	260.281	284.227	150.264	183.224	141.577	206.121	200.616	223.107	233.558	260.918	249.552	255.073	212.815	293.162	208.101	245.757	190.441
PE 16:1;0_20:0;0	PE
PE 16:1;0_20:1;0	PE	3.32843	4.28868	3.87587		3.40277	3.24373	4.28429	4.1475	4.96065		3.85134	4.97749	5.89873	8.33521	8.15457	2.33191	2.88042	2.04079	3.0648	3.84665	3.75369	3.3786	4.03831	4.79803	5.6077	5.4684	6.32036			3.34345
PE 17:0;0_18:1;0	PE							0.500745	0.548364	0.390765		0.474542					0.617727	0.764156	0.488251			0.537819	0.497754	0.478322	0.453599			0.705124	0.65466	0.823597	0.699497
PE 17:1;0_17:1;0	PE	0.172762			0.264329	0.247387	0.188011	0.123337	0.276782	0.160983		0.187374	0.204885	0.380092	0.86407	0.286879	0.362656	0.238367	0.383092	0.277883	0.304017	0.31506	0.223898	0.248736	0.236396
PE 17:1;0_18:0;0	PE							0.136893		0.0956211		0.115119	0.683605				0.146182	0.1462	0.0988762				0.114984	0.104418	0.116963	0.634164			0.121946	0.126586	0.0994266
PE 17:1;0_18:1;0	PE	1.79036	1.79884	2.08563	1.52645	1.7657	2.31777	2.82552	1.83926	1.9693	1.6574	2.41409	2.02706	7.00187		9.10791	2.13947	1.75635	1.93466	2.08421	3.20664	2.55807	2.4661	2.35191	2.75595	2.29126	2.06752	2.62958	1.47647	1.81641	1.51222
PE 17:1;0_18:2;0	PE	3.82367		3.64829						1.99368		2.04606										2.19496	1.88475	2.21507	3.45962
PE 18:0;0_18:1;0	PE				5.41793	5.42406			5.01386	5.6838		5.72797	6.42463	7.3016		10.2104	6.33833	9.33342	6.1012	4.90523			6.16855	6.10897		8.02967	5.26785	8.59022	10.0439	10.7032	8.62215
PE 18:1;0_18:1;0	PE	27.496	40.3342	31.8993	34.6236	28.6165	29.9355	36.8245	32.6616	34.9776	36.3661	34.2473	31.6812	24.4572	30.0405	33.4034	13.8052	16.3011	12.1852	22.8303	21.7336	24.5912	29.9332	35.9688	33.7146	29.7735	25.8224	34.1263	25.6116	30.4374	19.9632
PE 18:1;0_20:0;0	PE		0.695627																									1.14438
PE 18:1;0_20:1;0	PE	0.814268	1.13842	0.997648			0.617693	0.65238	1.32775	1.66446						1.37127						0.530176			1.61289	1.8507	1.57396	1.77618	1.97019	1.34235	0.741846
PE 18:1;0_26:0;0	PE	1.6774		1.73093
PE 19:1;0_19:1;0	PE	0.01756	0.0291026	0.0213188																						0.0417799	0.0461771	0.0262808
PG 14:0;0_18:1;0	PG	0.213445	0.263364	0.291797	0.323423	0.348395	0.31119	0.353411	0.275187	0.291093	0.447155	0.346955	0.404619	0.41773	0.491302	0.398559	0.186632	0.246868	0.130331	0.418572	0.389689	0.426299	0.403325	0.393816	0.529806		0.108193	0.145505
PG 14:1;0_17:1;0	PG
PG 14:1;0_18:1;0	PG																										0.328104
PG 15:0;0_16:1;0	PG						0.268911		0.167659			0.236665													0.284882
PG 15:0;0_17:1;0	PG																													0.0203651
PG 15:1;0_16:1;0	PG
PG 16:0;0_16:1;0	PG	0.531571	0.688163	0.775355	0.599204	0.789637	0.631591	0.900444	0.560179	0.691553	1.15729	0.892251	0.952539	0.98711	0.976709	1.22376	0.283881	0.402965	0.182754	1.14845	0.995147	1.13645	1.01062	0.794435	0.597159	0.604243	0.57939	0.530644	0.26368	0.273677	0.351309
PG 16:0;0_17:1;0	PG
PG 16:0;0_18:1;0	PG	0.950698	1.68012	1.48156	1.56555	1.73858	1.28634	1.93752	1.94087	1.71483	2.41241	2.03935	1.71996	1.22211	1.07702	1.47789	1.33183	1.64455	0.79	1.60908	0.993168	1.5789	2.58444	1.7403	1.97619	5.23742	6.34854	4.94192	2.542	2.57552	2.93297
PG 16:1;0_16:1;0	PG													0.617294	0.675683	0.778416		0.409396			0.272924	0.277412	0.254343	0.259061		0.286441	0.103529	0.313761
PG 16:1;0_17:0;0	PG
PG 16:1;0_17:1;0	PG
PG 16:1;0_18:0;0	PG	0.824515	1.16919	0.992639	0.731499	0.984861	0.815223	0.95599		1.02045	0.641198	1.00476	1.08726	0.239416	0.623806	0.34189	0.186407	0.161984	0.141832	1.09542	0.988457	1.0056	0.970527	1.09378	1.39321				0.597138
PG 16:1;0_18:1;0	PG	0.637084	0.814698	0.836226	0.506335	0.516989	0.581944	1.15853	0.501326	0.716143	0.534786	0.731735	0.55112	1.03803	1.74147	1.32752	0.691676	1.4328	0.493251	0.634512	0.694807	0.645968	0.73126	0.642325	0.62712	0.620083	0.86355	0.7581	0.289327		0.241464
PG 18:1;0_18:1;0	PG
PI 10:0;0_14:0;0	PI				0.872335	1.06288	1.24885	1.1209	0.430617		1.54395		1.41677	1.5746	1.28054	1.57939				2.27849	5.73415	3.10416	0.645094		0.646234
PI 10:0;0_15:0;0	PI																			0.618717	0.928914
PI 10:0;0_16:0;0	PI	9.76496	9.76752	12.6718	24.9101	35.4287	31.2933	30.9022	15.0535	17.2014		25.3797	52.9589	30.5331	33.1048	35.106		2.06073	1.44139	72.7619	106.442	81.3174	22.7045	20.9302	23.4678					2.12723
PI 10:0;0_16:1;0	PI		0.560499		1.35415	1.60408	1.21482	1.86384	0.774152	0.820367	2.33847		1.73141			1.67666				3.88029	10.5668	5.97793	1.02279	0.917181
PI 10:0;0_17:0;0	PI																			0.227631
PI 10:0;0_18:0;0	PI	6.32918	7.57413	7.61084	20.3774	26.0613	20.4476	21.2958	11.3403	14.9944	28.896	15.7726	26.9778		9.25517	9.1589		3.05233	1.77597	25.617	22.3552	22.8128	12.9944	13.2539	16.1085			1.34318	1.92997	1.58009	1.46287
PI 10:0;0_18:1;0	PI	0.476513		0.571565				1.06987	0.576919		1.26859		1.23838		0.658588	0.691132				1.77982	2.87637	2.19564	0.639381
PI 10:1;0_16:0;0	PI						0.401411						0.537121							0.576321		0.75484
PI 12:0;0_12:0;0	PI				0.0485227	0.0882588					0.0792911	0.897753	0.051142		0.163046	0.107873				0.0764509	0.18299	0.118077	0.0386938		0.0458051
PI 12:0;0_14:0;0	PI	0.832222	0.833294	1.13558	2.29577	3.18383	3.07879	3.37015	1.70261	1.73304	59.2948	2.54966	4.65751	4.863	4.61881	4.83027		0.279541	0.290364	6.26741	12.0373	7.85393	2.52495	2.15063	2.8254
PI 12:0;0_14:1;0	PI					0.182443	0.130963						0.145393							0.189436	0.37808
PI 12:0;0_15:0;0	PI				0.792313	1.25359	1.15488	1.15391	0.526664	0.647604	1.9367	0.854109	1.30814							1.32259	1.64434	1.32868	0.768874	0.704954	0.69916
PI 12:0;0_16:0;0	PI	27.0694	29.114	32.8539	56.8642	75.0618	67.7621	75.079	40.4912	49.5854	119.782	58.0035	97.4246	62.9953	58.4388	57.9752	16.3499	17.826	11.0074	113.846	131.989	109.107	54.9536	52.8829	56.2963	7.0928	6.66386	6.70451	7.73986	9.35418	8.15784
PI 12:0;0_16:1;0	PI	2.13656	2.4241	2.70054	6.14157	8.50424	8.96354	8.39168	3.73105	5.28045	10.6843	4.66236	9.19498	6.36928	6.41698	7.09435		0.750413	0.665817	12.9876	22.0272	14.9144	4.59849	4.04061	4.19634		0.326806	0.446693	0.555783	0.61053	0.57152
PI 12:0;0_17:0;0	PI				0.12689	0.132267	0.140262	0.0939245		0.145106	0.228302	0.0990812	0.0841022							0.165421	0.0746899	0.0911159		0.111792	0.0885879
PI 12:0;0_17:1;0	PI							0.0504035			0.0625824									0.055634	0.0631339		0.0280571
PI 12:0;0_18:0;0	PI	10.1175	12.3381	11.5748	22.0089	28.6467	21.0938	25.1816	14.3639	20.9277	37.1261	18.02	27.498	10.743	12.2828	12.8083	8.70808	11.76	7.48428	28.3628	19.6989	21.2199	17.472	17.9169	19.4596	4.66097	3.78867	4.76719	6.90846	6.20223	5.41082
PI 12:0;0_18:1;0	PI	1.0904	1.15056	1.27077	1.70277	2.40647	2.08268	2.77365	1.33848	1.80298	3.31573	1.27909	2.64451	1.34387	2.05978	2.13901		0.478081		3.14477	4.16589	3.21736	1.44523	1.04821	1.23353		0.547012		1.01173	1.44617	1.31822
PI 12:0;0_26:0;0	PI
PI 12:1;0_16:0;0	PI				0.530938	0.560051		0.654862		0.347871	0.652017	0.52458	0.707744							0.654149	0.711432	0.639328	0.343895	0.44241	0.564083
PI 12:1;0_18:0;0	PI																						0.183135
PI 13:0;0_16:0;0	PI					0.252609							0.294618
PI 14:0;0_14:0;0	PI	2.17271	2.20163	1.4194	1.69775	2.9052	2.01941	2.9238	2.38658	1.5682	4.92856	2.04338	4.06798	2.72934	2.03556	2.21612				4.84318	5.49707	3.88199	2.55001	1.99707	2.47288
PI 14:0;0_14:1;0	PI	0.531558	0.630954	0.586581	1.12579	1.37929	1.7436	1.31138	0.814967	0.684708	1.6102	1.15328	1.63459	1.55824	1.51642	1.46238				1.78802	3.14014	2.08264	0.876055	1.08139	1.05837
PI 14:0;0_15:0;0	PI				0.304354	0.24608	0.424671	0.525329		0.280088	0.728709	0.306026	0.319909							0.464898	0.392052	0.452795	0.372542	0.291698	0.294156
PI 14:0;0_15:1;0	PI				0.396074	0.54522	0.581858	0.618985		0.335456	0.612433	0.457447	0.495669							0.475869	0.524439	0.466385	0.258282
PI 14:0;0_16:0;0	PI	7.45933	8.21417	8.22788	13.6344	17.413	15.6589	18.5831	12.1336	12.9861	29.3674	14.9065	22.3499	13.8519	14.902	13.9264	9.5067	12.2178	9.84657	24.313	23.1779	20.5442	14.0784	13.5621	13.6831	3.17803	2.57423	4.05273	5.85252	7.08054	5.83207
PI 14:0;0_16:1;0	PI	9.01451	9.59683	9.84387	16.9502	21.6325	22.3917	27.3588	14.7314	16.4927	31.3171	16.6147	25.3093	22.7379	22.0855	20.8551	4.09097	4.09576	3.18392	27.0263	38.4145	26.9327	13.9548	14.4227	14.0094	1.32996	1.52153	1.85523	1.93343	2.53296	2.06379
PI 14:0;0_17:1;0	PI	1.81407			3.34602	3.62947	5.60486	8.06072	3.06739		8.18462		4.30761						1.3504	4.54765	3.51181	2.73573	2.49241	3.93068	2.7475
PI 14:0;0_18:0;0	PI				0.638505	0.929067	0.281894	0.349226		0.520894	1.52673	0.253583	1.05264	0.586976	0.579242	0.568921	2.40211	3.06839	2.8421	1.50735		0.718987	0.835616		0.476939	0.302579	0.203726	0.302546	1.3915	1.39068	1.14086
PI 14:0;0_18:1;0	PI	11.82	11.9071	12.4471	14.4847	19.5934	20.2227	25.9234	13.5444	16.9305	23.3487	12.2127	19.1635	17.7153	20.1653	20.0723	4.37412	6.12847	3.96161	21.3531	26.4142	17.3628	12.3043	12.6036	12.0945	3.60199	4.07451	4.83469	4.06344	4.60275	4.126
PI 14:0;0_26:0;0	PI
PI 14:1;0_15:0;0	PI				0.182036	0.243052	0.217201	0.154614		0.150919	0.165003	0.0900304	0.195813							0.141682	0.12215	0.118554	0.0886306	0.405091	0.314776
PI 14:1;0_16:0;0	PI	13.1423	14.5888	16.0596	19.1304	25.3246	25.9343	30.8278	16.4732	20.6132	31.8	18.0579	27.5929	9.03977	10.5935	12.303	2.89953	4.41339	2.94764	24.6945	27.3693	21.8245	14.3331	14.4999	13.7237	4.27477	3.98428	5.15099	2.87197	3.53896	3.15825
PI 14:1;0_16:1;0	PI	1.4434	1.4539	1.63576	2.57667	3.07144	3.45631	4.0152	1.74446	2.3184	3.77689	1.81538	3.3411	1.84981	1.97743	1.76097				3.48871	4.99042	3.78271	1.79252	1.45215	1.48029
PI 14:1;0_17:1;0	PI				0.0753407	0.112704	0.0748851		0.0776729			0.0587201								0.078414	0.0702922		0.079735	0.0722316	0.0613679
PI 14:1;0_18:0;0	PI	7.6358	10.0064	8.39713	9.26665	11.5275	9.63577	11.6812	8.02066	10.2429	12.7127	7.86045	10.2033	3.15153	3.74169	3.30203	2.50265	2.83465	1.85751	7.09822	5.33622	6.38966	5.37413	7.18146	6.45279	3.96869	3.45948	4.54552	2.95254	2.98305	2.57983
PI 14:1;0_18:1;0	PI	1.02688	1.02691	1.22844	1.05998	1.58151	1.42081	1.91274	0.985646	1.10009	1.84644	0.912282	1.51983	0.678153	1.1619	1.08078				1.51067	1.74167	1.35981	0.857159	0.76958	0.873508				0.375643		0.373268
PI 14:1;0_19:0;0	PI					0.126623																0.0689404									0.0648119
PI 15:0;0_16:0;0	PI																													0.333122
PI 15:0;0_16:1;0	PI	2.4543	2.94847	3.2496	5.71255	6.8575	6.40656	7.63973	5.37694	6.18025	7.57282	5.69307	5.72354	1.83341	1.70271	2.01446	1.48251	2.13785	1.46129	4.67065	4.48926	3.4459	3.54755	4.76832	4.03899	0.91192	1.09218	1.41929	1.90755	2.2342	1.69597
PI 15:0;0_18:1;0	PI	2.56299	3.19547	2.45128	5.84072	6.63874	5.53249	6.27827	5.5176	6.07142	5.44167	3.57135	3.78965	0.755572	0.728265	1.01604	2.44541	3.03772	1.95464	2.52057	2.33231	1.68615	2.74614	4.24995	3.72117	2.14867	1.60296	2.12109	2.5384	3.51907	2.62076
PI 15:1;0_16:0;0	PI	1.35696	1.6862	1.56708	3.91995	4.64342	4.36269	5.33257	3.48487	3.65695	5.69951	4.07528	3.81427	1.29912	1.36684	1.15702	1.15708	1.17851	0.931647	3.33808	3.56212	2.60748	2.37874	3.07462	3.03998		0.712901	1.01519	1.51799	1.64951	1.39831
PI 15:1;0_16:1;0	PI				0.664123	0.779211	0.869007	1.07558	0.438517	0.741089	1.10205	0.546083	0.761538							0.571861	0.792443	0.675546	0.418316	0.402965	0.354033
PI 15:1;0_18:0;0	PI	0.395244	0.548675	0.411441	1.13005	1.50794	1.05106	1.29642	1.05751	1.16016	1.34707	0.924288	0.95572		0.26236	0.264512		0.555437	0.342921	0.679014	0.557291	0.487615	0.559031	0.788888	0.697351		0.255972	0.351386	0.619634	0.634264	0.514685
PI 15:1;0_18:1;0	PI				0.30264	0.326768	0.283666	0.275612		0.270743	0.287972		0.240371							0.209012	0.200428	0.18238	0.134744	0.203539	0.153093
PI 16:0;0_16:0;0	PI				1.93428	2.55373	0.933157	1.01461		1.68463	3.22213	0.683679	2.37693	1.16305	1.36209	1.33791	8.39064	11.6962	10.3488	2.70798	0.313224	1.26616	1.77399	0.541984	1.19328	2.06383	1.11618	2.19089	6.9816	8.13292	6.25142
PI 16:0;0_16:1;0	PI	307.511	364.166	315.831	313.821	360.555	351.175	437.853	318.172	345.625	396.331	274.821	304.183	163.8	195.152	198.144	167.452	215.496	169.683	249.442	251.187	203.319	191.868	289.538	243.416	204.698	180.683	255.385	203.264	260.918	201.065
PI 16:0;0_16:2;0	PI								2.21127																					1.02742	0.718023
PI 16:0;0_17:1;0	PI	0.996693	1.19969	1.00949	1.98344	2.06919	2.29914	3.47599	1.98562	2.02301	2.94958	1.99355	1.63255	0.925609	0.815841	0.611503	1.19661	1.35117	1.23206	1.49255	1.15508	0.998895	1.17753	1.87586	1.48913	0.880764	1.118	1.61965	1.94139	2.045	1.60707
PI 16:0;0_18:1;0	PI	514.663	625.1	487.245	387.12	427.992	402.321	516.325	408.835	478.313	380.049	291.327	285.483	148.97	189.598	196.453	284.417	378.413	300.316	213.148	193.244	156.119	223.539	375.512	326.458	503.062	415.494	590.499	435.836	503.652	386.864
PI 16:0;0_18:2;0	PI	0.458786						0.951621																					1.11951	1.18919	0.940097
PI 16:0;0_20:1;0	PI		0.631466	0.647638		0.567483	0.523389	1.19792	0.510277	0.511855	0.865662	0.450222						0.321017		0.495521				0.36928	0.445063						0.471194
PI 16:0;0_26:0;0	PI
PI 16:1;0_16:1;0	PI	38.7535	43.1196	44.7107	57.1181	64.2452	67.3765	88.5693	46.317	61.8577	74.5337	40.7249	58.773	43.9966	51.2946	52.2554	14.6374	17.3874	12.3712	59.4942	76.5446	55.5762	36.4221	42.7699	39.6838	13.122	15.1058	17.066	15.787	19.3185	16.0125
PI 16:1;0_17:0;0	PI	0.95219	1.09301	0.848188	1.41413	1.65439	1.57912	2.00067	1.6074	1.6426	1.70116	1.11798	1.33133	0.235252	0.192228	0.220004	0.857527	0.952648	0.826867	0.877917	0.781657	0.663445	0.770614	1.27043	0.937967	1.10248	0.538726	0.995751	0.940265	1.2559	0.988892
PI 16:1;0_17:1;0	PI				0.378433	0.467153	0.498333	0.6037		0.438101	0.56812		0.332566							0.337018	0.341779	0.287778	0.206626	0.282921	0.24022
PI 16:1;0_18:0;0	PI	143.92	178.69	137.486	124.131	159.405	122.912	170.901	123.799	150.748	158.439	96.5463	114.918	51.9672	64.0261	63.5032	74.4901	94.032	77.7684	89.649	66.1772	65.397	71.5538	101.208	90.1099	142.745	115.448	170.25	120.031	131.218	99.263
PI 16:1;0_18:1;0	PI	80.6177	92.0634	89.6058	71.626	85.1584	78.4769	108.476	62.5022	89.1657	89.6492	43.9711	63.7183	46.5699	57.2908	59.6012	23.1246	29.0141	21.0122	65.8401	74.3062	54.911	46.1174	51.636	50.8066	37.7364	41.3579	46.1063	32.0276	36.808	30.7395
PI 16:1;0_20:0;0	PI	1.32266		1.67336	1.63064	1.41088				1.03036	2.16068				0.598638					1.57043	1.56829	1.10906	1.17051		1.26326		0.545468	0.598871
PI 16:1;0_20:1;0	PI	0.616875		0.711245		0.857413	0.690001	1.86037	0.850104	0.854959	1.87132	0.75695											0.772652
PI 16:1;0_22:0;0	PI	0.265338	0.333085	0.301993																								0.253067
PI 16:1;0_24:0;0	PI	0.257441	0.295253	0.287917																							0.280014
PI 16:1;0_25:0;0	PI																										0.380209	0.476251
PI 16:1;0_26:0;0	PI	1.12504	1.29341	1.02967	0.498254	0.815114	0.301737	0.605654		0.686447	0.845016		0.560037					0.59241		0.494487	0.250722	0.274008	0.461226	0.426438	0.388319	1.92946	1.28214	1.71458	0.595713	0.838698	0.655892
PI 17:0;0_18:1;0	PI	0.908261	1.1859	0.613964	1.0446	1.08032	0.90504	0.962042	1.28822	1.31662	0.822746	0.582453	0.657919				1.18545	1.26282	1.03378	0.350552	0.18207	0.173602	0.413501	0.955805	0.649986	2.43448	1.13716	2.06726	1.30174	2.00069	1.34418
PI 17:1;0_17:1;0	PI	0.0811222		0.106393	0.131029		0.193843		0.170275		0.0855353	0.0714686	0.101825		0.103748					0.0886479	0.102929	0.0726683	0.0975152	0.123989	0.0868214
PI 17:1;0_18:0;0	PI	0.469443	0.584031	0.458305	0.6745	0.752203	0.678595	1.15206	0.65342	0.77932	0.804285	0.711509	0.468345					0.684381	0.559615	0.376022	0.230595	0.26754	0.38108	0.64711	0.454186		0.619562	0.869781	1.03027	0.833962	0.892336
PI 18:0;0_18:1;0	PI	192.86	242.29	168.121	112.281	141.688	105.044	161.998	121.272	150.8	128.967	81.8143	92.5039	44.9754	59.6149	61.9321	97.139	130.126	105.607	67.7623	45.3165	45.929	68.8683	102.31	90.5094	279.426	203.351	314.227	191.223	198.45	146.462
PI 18:0;0_18:2;0	PI	0.278866		0.256613																								0.329174
PI 18:0;0_20:1;0	PI	0.10354	0.117977	0.0882087																							0.344125	0.27632
PI 18:1;0_18:1;0	PI	12.1774	14.9514	12.0105	8.17526	10.7548	7.01641	12.0355	6.62607	10.2583	8.60675	3.23307	6.61094	4.22756	5.27617	5.67451	2.55791	3.27956	2.38298	7.59354	6.73534	5.6396	4.73019	5.07834	5.20336	7.24095	7.71095	8.11086	3.5989	3.96757	3.26989
PI 18:1;0_18:2;0	PI
PI 18:1;0_20:0;0	PI	0.555472	0.607023	0.42327		0.405392					0.443385															0.9033	0.522359	0.669628
PI 18:1;0_22:0;0	PI	0.217156	0.246589	0.196636																							0.252344	0.563051
PI 18:1;0_24:0;0	PI	0.427628	0.504413	0.426787			0.127958	0.308297													0.125068						0.397985	0.528132
PI 18:1;0_25:0;0	PI	0.397011	0.476377																							0.707619	0.648415	0.844365
PI 18:1;0_26:0;0	PI	1.60109	1.75145	1.30669	0.396827	0.69629		0.751705		0.710227	0.665076		0.402386					0.753599		0.467241			0.383876		0.316901	2.07144	1.89165	2.39257	0.787911	0.889051	0.787202
PS 12:0;0_14:0;0	PS																			0.359183		0.582555
PS 12:0;0_16:0;0	PS						0.463561				0.557804		0.413796	0.767228	0.861822	0.784658				1.14776	0.868695	1.27363	0.237769	0.251721
PS 12:0;0_16:1;0	PS													0.600618	0.447276	0.760694					0.245882
PS 12:0;0_18:1;0	PS										0.0732097			0.11781	0.221436					0.0778852	0.118459
PS 14:0;0_14:0;0	PS					0.471248	0.148038				0.140728	0.539244	0.142348	0.21059	0.209652	0.14997				0.110116	0.202909	0.177621	0.114505	0.123309
PS 14:0;0_14:1;0	PS													0.48793	0.513351	0.505096					0.184815
PS 14:0;0_16:0;0	PS																			0.328893		0.417193
PS 14:0;0_16:1;0	PS				0.381002	0.521898	0.451098				0.763429		0.479486	3.39549	3.33886	3.62416				0.76417	1.57569	1.17904	0.352731
PS 14:0;0_17:1;0	PS		0.240178					0.362301					0.395262					0.216886		0.302488		0.327629		0.295071
PS 14:0;0_18:0;0	PS																			0.0879251									0.12361
PS 14:0;0_18:1;0	PS	0.925038	1.41314	0.95981	1.7643	2.65243	2.08297	2.48074	1.27093	1.76406	3.34036	1.48741	2.5559	7.65206	8.14417	9.18894	2.18409	2.56926	1.34648	4.01539	5.04866	4.52107	1.97184	1.3026	1.39809	4.56818	4.00387	5.85468	3.67156	4.403	4.65138
PS 14:0;0_18:2;0	PS																													0.0892945
PS 14:1;0_16:0;0	PS					0.0962344							0.119884							0.136036	0.237292	0.197942	0.0714136
PS 14:1;0_18:0;0	PS	0.180777		0.181472	0.146785		0.161948		0.198298	0.169204		0.248423	0.209957	0.344462	0.348886					0.27172	0.123489		0.260878	0.138318					0.248935	0.153132	0.175369
PS 14:1;0_18:1;0	PS			0.50937								0.460773			1.20825	1.32896												0.668724	0.611074		0.411818
PS 15:0;0_16:1;0	PS				1.42474	1.80312	1.72056	2.01275	1.34014	1.06158	1.90921	1.55242	1.92955	0.918821	0.903022	0.928396	0.663864	0.391709		1.56766	1.8438	1.45389	1.10553	1.31835	1.26495			0.547651	0.331818	0.507378	0.341211
PS 15:0;0_17:1;0	PS
PS 15:0;0_18:1;0	PS		0.438317	0.199691	1.24492	0.896821	0.629861	1.62689	0.803544	1.1301	0.846916	0.641948	0.711884	0.832583	0.896465	0.812321	1.53409	1.66614	1.2983	0.679597	0.565793	0.537055	0.512177	0.47365	0.519231	2.28986	2.04665	2.48423	2.68807	2.84594	2.50355
PS 16:0;0_16:0;0	PS																1.43769	1.84417	1.11819	0.334908									0.614568	0.726061	0.542639
PS 16:0;0_16:1;0	PS	3.70107	6.15795	3.50556	11.3111	16.7954	11.5577	15.8063	8.27223	12.2112	20.1372	11.8787	16.9293	28.1139	29.2215	30.97	24.6188	32.4021	20.4282	22.7967	19.8045	22.3735	12.9172	9.43457	9.58976	14.8642	8.32598	17.6483	19.1629	22.1537	17.8015
PS 16:0;0_17:1;0	PS		0.116112	0.0720112	0.408962	0.337929	0.246217	0.671913	0.44049	0.479091	0.358295	0.315059	0.273114	0.37885	0.375011			0.424089		0.319156	0.256101	0.281641	0.250676	0.189573	0.198596				0.943725	0.827071	0.652143
PS 16:0;0_18:1;0	PS	12.616	23.9542	10.8049	40.4735	54.3153	37.1334	58.1565	38.1548	51.4956	56.4112	39.3561	47.0239	42.8222	49.5059	57.9492	96.7507	132.915	82.83	50.3718	33.742	43.3117	42.5286	38.096	39.6777	82.5929	38.8587	90.4669	100.178	106.431	90.0993
PS 16:0;0_18:2;0	PS																														0.43638
PS 16:0;0_19:1;0	PS	1.42809	0.309042	0.299837
PS 16:1;0_16:1;0	PS	4.54689	5.82923	4.83849	3.26784	4.26339	3.16114	3.60578	1.94791	2.81308	4.07507	2.98078	4.39872	23.138	26.0861	26.1053	4.04059	5.31258	3.08888	4.63951	11.2009	5.69768	3.10146	2.77247	2.85728	6.30514	7.15545	6.45085	3.24288	3.86933	2.99977
PS 16:1;0_17:0;0	PS			0.277136		0.820698	0.625437				0.746791	0.844559	0.716443			0.468163				0.678864	0.696742	0.609999	0.631343	0.561151	0.458644	8.52793	13.9856	10.0488	6.41449	5.14624	6.41282
PS 16:1;0_18:0;0	PS	1.61017	2.19236	1.76573	1.9168	2.5222	2.19625	3.09039	1.9546	1.93529	2.41922	2.06635	2.32611	3.50925	4.32287		2.33829	3.16804	1.94827	2.44628	2.67544	2.38728	1.89301	1.8805	1.78219	9.17599	9.56242	13.1399	11.9673	12.0108	12.2431
PS 16:1;0_18:1;0	PS	24.4976	35.7257	28.8526	18.5047	23.9848	19.1006	23.6197	15.6823	23.0958	21.4211	19.956	21.82	61.6048	76.501	76.9036	27.5509	37.2726	22.8833	23.48	38.8238	26.1426	18.85	18.5363	21.0728	67.2767	76.6068	79.4898	41.8063	40.6622	37.856
PS 17:0;0_17:1;0	PS
PS 17:0;0_18:0;0	PS	0.578978	0.790147	0.656133	0.82596	1.15247	0.831051	2.04271	1.04137	1.28964	2.69773	1.26792	2.2076							1.27525	1.01616	0.950374	1.31931	1.06359	0.919959
PS 17:0;0_18:1;0	PS		1.5718	1.47422			2.36157	3.98348		3.43541	4.04076									2.12349		2.16069		2.18417	1.71087				1.22323	1.44985	0.7978
PS 17:1;0_17:1;0	PS	0.133381	0.105608	0.114618	0.121566	0.109443	0.148547	0.143638	0.0931593		0.100024	0.0840254	0.0599858					0.0914755		0.135282	0.0981912	0.0667981	0.111696	0.0864943	0.139345						0.0664597
PS 17:1;0_18:0;0	PS																			0.190823			1.91765						0.254117		0.145941
PS 17:1;0_18:1;0	PS																			0.364187
PS 18:0;0_18:0;0	PS					0.532837					0.735681		0.424188							0.410699
PS 18:0;0_18:1;0	PS	0.700689	0.987552	0.672245	1.08095	1.56829	1.03801	2.10032	1.26775	1.5264	1.65481	0.881893	1.27477	0.98467	1.15903	1.15824	1.29622	1.94287	1.31022	1.28594	0.867732	1.02387	0.961345	0.854065	0.762783	15.7744			21.7564	21.3642	19.7506
PS 18:1;0_18:1;0	PS	0.530941	0.845022	0.490024	0.635323	0.785113	0.576705	1.05532		0.690271	0.547542		0.641312	0.968549	1.35964	1.07093		0.81404		0.536608	0.747429	0.652712	0.421589		0.547201	46.2774	58.1701	57.9106	32.1977	30.7872	28.2702
PS 19:1;0_19:1;0	PS																										4.45599
TAG 34:0;0	TAG																								1.00378
TAG 36:0;0	TAG				1.97382						1.9967														1.04842
TAG 40:0;0	TAG				2.47462	2.47136	2.01955	1.88958	1.64471	1.31617	3.46038	1.72963	2.84995							2.31964	2.5905	2.64429	1.92798	1.97423	2.05153
TAG 40:1;0	TAG	1.87465	1.37209	2.05716	2.92947	2.69861	3.23064	2.87994	2.42854	1.82404	4.59162	2.18439	4.23592							4.0354	4.75976	4.54791	2.36478	2.30343	2.2897
TAG 42:0;0	TAG	2.58246	3.05017	3.47859	6.35535	7.55757	6.56343	6.53215	5.58487	4.91176	11.078	6.50496	9.56678		1.18104		1.24967	1.62686	0.981379	7.90539	7.70703	8.63826	6.83229	7.50277	7.49745		1.50009		0.729731	0.991119	0.675538
TAG 42:1;0	TAG	7.45385	7.87317	10.4273	11.8129	12.55	13.7048	14.0552	11.0204	9.49696	19.1616	8.79998	18.2249	2.08196	2.63418	1.98482	1.79586	2.47704	1.54091	16.5501	18.3513	17.5306	12.4637	10.6444	11.6967		4.28402		1.21679	1.68023	1.02499
TAG 42:2;0	TAG	3.97601	4.09586	6.12553	4.06741	4.38295	5.40077	4.57343	3.93797	3.58176	7.32204	2.86546	6.18459							6.32302	7.1045	7.13873	3.55536	2.90808	3.13024		2.25745
TAG 43:1;0	TAG						0.782229
TAG 44:0;0	TAG	3.59857	4.47381		9.44408	10.3593	9.29149	9.41708	8.91091	7.51533	12.6978	10.6434	12.1456		0.900147		2.04191	3.01649	2.15533	9.87346	7.73149	8.4234	9.88547	12.0236	11.133	0.773243	3.16498		1.80247	2.33434	1.26695
TAG 44:1;0	TAG	13.3601	15.2797	17.2007	19.6261	19.4802	23.2703	21.8121	17.6991	17.4682	26.8506	16.2183	25.0732	2.19651	2.96381	2.29869	3.51765	4.77122	3.5952	21.4623	24.0499	23.1025	19.5028	20.6494	19.5195	1.16314	8.35474	1.27815	3.04384	3.52789	2.12674
TAG 44:2;0	TAG		10.596	15.1646		10.1471	13.576	13.0484	10.1617	9.46253	14.4421	7.07731								13.3215	14.2047	13.64	9.38196	8.89751							0.838542
TAG 45:0;0	TAG				1.76406
TAG 45:1;0	TAG						0.938706					1.07292								1.10881				0.922856
TAG 46:0;0	TAG	3.14879		3.15979	8.0459	6.72082	5.69951		6.13051	5.25625	7.33696	7.42167	8.30193				1.61429	2.57002	1.80981	5.02276		4.19036	6.11562	8.98211	8.03895		2.67956		1.56855	2.14052	1.32353
TAG 46:1;0	TAG	15.813	18.8598	18.678	20.7409	20.1027	25.4522	23.5512	21.3684	19.5052	25.2056	20.1999	22.325	1.75955	2.34139		4.19797	6.36749	5.09436	18.8903	20.9941	19.2569	19.6911	24.9623	22.5596	1.76202	12.1933	1.82387	4.31447	5.49599	2.98551
TAG 46:2;0	TAG	26.1226	26.8553	32.0436	24.688	23.0247	31.9508	31.8707	24.8852	23.0022	28.977	20.078	28.0514	2.6352	3.44101	2.87137	4.08194	6.19857	4.70472	24.9108	27.4898	25.1567	21.4479	22.4551	22.1054	2.52484	19.8938	2.49491	3.52383	5.24158	3.09876
TAG 46:3;0	TAG	5.2039	4.99709	5.3592	4.17346	3.65661	5.6778	5.46243	4.21996	4.20223	4.83783	3.00266	4.87674					1.03212		3.70838	4.10198	4.04904	3.19193	3.45715	3.31907		4.12997
TAG 47:0;0	TAG				2.60264	1.29251
TAG 47:1;0	TAG	0.838177	1.21112	1.0866	3.1608	2.44586	2.91497	2.4907	2.74241	2.20429	2.39141	2.87656	1.92503							1.62417	1.20929	1.00884	1.62691	2.78352	2.46017		1.30026		0.841391	1.08547
TAG 47:2;0	TAG	1.81251	2.30566	2.12349	4.25936	3.82043	5.18671	4.57183	4.19291	3.84817	4.45283	3.52185	3.18376					0.912375	0.974116	2.65751	2.66771	1.82019	2.85025	4.10152	3.20663		2.512		0.920907	1.22529	0.713136
TAG 47:3;0	TAG			1.02796	1.6779	1.41603	2.05767	1.95067	1.46315	1.5793	1.90326	1.27105	1.08914							1.13112	1.07855		1.31587	1.09793	1.23788
TAG 48:0;0	TAG	2.14449		1.98261	6.0948	3.62582				2.26839	3.30907	5.57919	3.76788					1.87935	2.0972	2.00126	1.28816	1.13293	2.99156	5.31873	4.36493			0.831818	2.33508	3.4829	1.39845
TAG 48:1;0	TAG	40.7082	53.0436	40.3327	50.1818	39.1059	53.3483	46.7446	52.2422	43.1247	35.8939	52.0767	36.5941				13.2066	17.8063	20.8202	23.1087	22.9134	22.5649	36.7151	69.1345	51.2341	7.69973	44.4663	6.742	21.5393	26.9888	12.9131
TAG 48:2;0	TAG	145.211	164.717	147.64	118.76	90.7742	138.383	124.748	123.331	114.261	99.5164	97.8199	96.2683	7.46789	9.25462	7.92374	29.4273	38.9118	40.4339	72.1912	75.5565	71.4121	87.2376	137.607	115.958	20.167	149.114	17.481	39.2952	51.7902	26.5562
TAG 48:3;0	TAG	154.099	156.944	158.257	83.8549	67.5375	105.789	101.734	88.0555	94.7976	84.1854	59.1393	74.6894	7.94067	9.93103	8.52154	19.9633	27.9957	22.7733	63.5357	67.8164	65.7681	65.639	83.7114	77.5339	17.8976	170.116	14.0674	21.647	28.7282	16.5059
TAG 49:0;0	TAG
TAG 49:1;0	TAG	1.15125	1.49836		3.30862	2.49504	3.15193	2.72451	3.08166	2.3386	2.02694	2.96755	1.75412						0.998668	1.0526	0.851424		1.7925	3.71108	2.61501		1.69976		1.08039	1.36928	0.891291
TAG 49:2;0	TAG	3.20212	4.3009	3.22649	5.94538	5.25317	6.1596	4.94327	5.33322	5.26686	4.60412	4.32087	4.03201				1.00656	1.20678	1.39364	3.01006	2.35122	2.07119	3.24167	5.33766	5.09197		3.96848		1.63854	2.07236	1.0161
TAG 49:3;0	TAG	2.09539	2.0928	2.28848	2.23676	2.09778	2.85366	3.08358	2.03561	2.12787	2.30343	1.13713	1.84293							1.56982	1.3702	1.32195	1.39622	1.53687	1.8254		2.52145
TAG 50:0;0	TAG							1.12062															1.31042
TAG 50:1;0	TAG				64.8013	42.3229	59.076	51.8782				63.5854	37.514				14.7563	19.152	24.6603	18.2244	14.8057	16.7504		91.7092	67.9448	10.9145		9.83386	31.6895	34.2534	16.1396
TAG 50:2;0	TAG	283.897	312.812	232.211	182.794	117.811	187.241	170.642	177.461	183.951	109.746	131.636	110.386		8.69675	7.41207	37.3059	51.1417	56.4673	78.8363	70.5545	71.99	115.692	195.39	185.625	36.2901	243.5	30.5239	66.9967	78.5282	38.9509
TAG 50:3;0	TAG	366.065	373.624	361.598	137.142	109.333	167.792	161.923	142.339	163.713	123.82	89.2833	111.513	10.4446	13.1767	11.6571	31.289	41.7018	36.1145	98.3759	102.819	90.7654	108.135	134.295	143.018	38.4419	335.404	31.739	39.1336	47.0131	27.7457
TAG 51:1;0	TAG		1.24623		2.00525	1.07711	1.21193	1.41167	1.54902	1.25559		1.54682											0.852081	1.67381	1.3923		1.15452
TAG 51:2;0	TAG	1.98928	2.3034	1.8473	2.33243	1.71737	2.76914	2.24821	2.5894	2.37892	1.42702	1.73663	1.49225							0.973611			1.48211	2.40126	2.03093		1.95331		0.717878	0.866436
TAG 51:3;0	TAG	1.72422	1.75518	1.4014			1.31345	1.27943	1.1634	1.06704													0.777916	0.98941	1.04784		1.51864
TAG 52:0;0	TAG						0.888618				1.7934	1.59598								1.56373		1.34904	1.0997	0.855004	2.26887
TAG 52:1;0	TAG	39.4467				27.6508				39.6741		43.946	25.9169				7.78493	10.364	11.6762	12.1279	8.22783	10.3598					43.0023			15.5229
TAG 52:2;0	TAG	162.374	192.598	153.463	92.1278	62.6292	93.4207	88.6917	95.7083	103.818	53.705	67.9624	57.2999	2.87801	3.30361	3.72686	16.9394	22.6862	22.9134	39.417	31.8489	35.0183	71.853	109.422	106.624	21.4388	149.268	18.4431	32.2294	33.7309	18.2977
TAG 52:3;0	TAG	216.139	214.841	223.76	58.2253	46.0472	72.0335	71.2998	60.772	80.4881	51.0076	37.8233	46.7947	3.66466	5.32429	4.58493	11.166	14.5197	12.2116	40.5952	45.5432	38.6365	49.4371	55.9316	69.7111	18.6	160.782	15.9289	15.375	16.5663	10.2721
TAG 53:1;0	TAG
TAG 53:2;0	TAG
TAG 53:3;0	TAG
TAG 54:0;0	TAG				1.92981			1.03289	0.93359				2.38452												1.38783
TAG 54:1;0	TAG			11.4839	11.964	10.7132	10.2906		11.8732		6.44853	13.4511	8.45086				1.49995	2.56655	2.81327	4.44148	2.3235	3.74482	9.64866	17.8438	16.5195					3.20829
TAG 54:2;0	TAG	41.0088	48.2809	40.7873	20.4309	15.3708	18.793	20.1548	19.481	23.983	13.0928	15.0858	15.543	1.47501	2.24967	1.84971	3.73489	5.6	4.46633	10.648	7.82709	8.57717	16.8027	21.6816	24.4217	5.42534	35.8213	4.70816	6.20382	5.66819	3.63327
TAG 54:3;0	TAG	28.2724	28.5024	29.3662	8.94394	6.76345	8.46926	9.79497	7.54597	10.0004	6.51117	5.4173	7.28785	1.11976	1.34181	1.48853	1.72537	2.55013	1.82443	5.34645	4.8638	5.07129	6.40137	7.73544	9.27987	3.49543	21.9315	2.60603	2.3236	2.41004	2.11778
TAG 55:1;0	TAG
TAG 55:2;0	TAG
TAG 56:0;0	TAG											0.976064
TAG 56:1;0	TAG	4.13223	5.38111	4.39418	6.07502			4.07568	4.50134	3.87152		4.77846	5.87715				1.71631	3.3378	2.09187	3.79896	3.58594	3.21828	4.14261	5.55699	5.23067	1.07753	3.92963	1.02285	1.698		1.04243
TAG 56:2;0	TAG	6.23791	7.50881	6.01672	6.02725	4.49269	4.10413	4.61313	3.52359	3.43526	4.67835	3.49748	6.05255			0.971979	1.07097	2.18723		3.44508	2.95863	2.78535	4.44932	5.18775	4.66801	1.12212	6.01529	0.782878	1.66924	1.42652	0.766419
TAG 56:3;0	TAG	3.26966	3.54172	3.41936	3.17542	2.64221	2.34407		1.57083	1.99191	2.98605	1.82078								2.25635	1.9907	1.99388	2.23988	2.45725	2.26161		2.51298
TAG 57:1;0	TAG	1.04884							1.29176	1.08457
TAG 57:2;0	TAG		2.34422	2.20288
TAG 58:1;0	TAG	5.62982				7.03783	8.42325	6.04709		6.6806			6.29683								2.65108		5.28411							3.78759
TAG 58:2;0	TAG	10.0188	12.9933	9.94508	10.5054	8.59832	10.8288	8.79998	9.74172	9.77674	8.07259	10.3868	9.22164					3.05169		6.1448	4.54331	4.59395	7.63597	13.0066	11.8875	1.81796	11.7188	1.47269	3.22504	3.70404	1.97769
TAG 58:3;0	TAG			0.852663
TAG 59:1;0	TAG
TAG 59:2;0	TAG
TAG 60:1;0	TAG
TAG 60:2;0	TAG	14.3297	17.8329	14.7076	13.5438		12.2985	11.1108	11.8788	12.0602		10.8407	9.75476						2.64609	6.56008			8.97939	15.0687	14.8157		15.653			4.46981
